# Supplementary material for: The lost world of Cuatro Ciénegas Basin, a relictual bacterial niche in a desert oasis
Source: eLife. 2018 Nov 20;7:e38278. doi: 10.7554/eLife.38278 (PMC6245727; doi:10.7554/eLife.38278)
Supplement: Supplementary file 1. [file elife-38278-supp1.xlsx]

## Sheet: CCB_rest_of_the_world_diversity
sample	NAME	environment_L1	environment_L2	Environment_L3	ACCESSION	Shannon	Simpson
1	mothurgn3subsample	Sediment	Sediment	Microbialmat	GN4	5.67634	0.992964
2	mothurgn4subsample	Sediment	Sediment	Microbialmat	GN5	5.66397	0.993048
3	mothurgn8subsample	Sediment	Sediment	Microbialmat	GN9	5.71755	0.994028
4	mothurgn10subsample	Sediment	Sediment	Microbialmat	GN1	5.70687	0.993664
5	mothurgn2subsample	Sediment	Sediment	Microbialmat	GN3	5.692	0.993688
6	mothurgn5subsample	Sediment	Sediment	Microbialmat	GN6	5.6503	0.992996
7	mothurgn0subsample	Sediment	Sediment	Microbialmat	GN0	5.6607	0.992684
8	mothurgn9subsample	Sediment	Sediment	Microbialmat	GN10	5.6607	0.992684
9	mothurgn1subsample	Sediment	Sediment	Microbialmat	GN2	5.61537	0.992424
10	mothurgn6subsample	Sediment	Sediment	Microbialmat	GN7	5.67588	0.992936
11	LI1sed	Sediment	Sediment	Churince	LI1sed	5.90657	0.993568
12	LI2sed	Sediment	Sediment	Churince	LI2sed	5.87586	0.994195
13	LI8sed	Sediment	Sediment	Churince	LI8sed	5.361	0.98957
14	mothurgn7subsample	Sediment	Sediment	Microbialmat	GN8	5.67472	0.993372
15	S3sed	Sediment	Sediment	Churince	S3sed	5.33724	0.975142
16	4498079	Biofilm	Surfacewater	1572	4498079	5.67579	0.992894
17	4490048	Sediment	Lakesediment	1829	4490048	6.17394	0.996138
18	LI7sed	Sediment	Sediment	Churince	LI7sed	5.9242	0.994738
19	LI5sed	Sediment	Sediment	Churince	LI5sed	5.98553	0.995404
20	S1sed	Sediment	Sediment	Churince	S1sed	6.11912	0.996548
21	4490068	Marine	Marinesediment	1829	4490068	5.61725	0.992697
22	4490074	Marine	Marinesediment	1829	4490074	5.70864	0.992778
23	LI3sed	Sediment	Sediment	Churince	LI3sed	4.98401	0.979182
24	Tularsoil	Soil	Soil	Churince	Tularsoil	5.07947	0.984524
25	Shi207	Antarctica	Lake	1326	Shi20	3.08019	0.90748
26	4490072	Marine	Marinesediment	1829	4490072	5.53729	0.990663
27	LI4sed	Sediment	Sediment	Churince	LI4sed	5.60407	0.990952
28	Ekho206	Antarctica	Lake	1326	Ekho20	3.85967	0.934138
29	4490063	Sediment	Intertidalsediment	1829	4490063	6.18134	0.996172
30	4490066	Sediment	Intertidalsediment	1829	4490066	5.87137	0.994484
31	4498080	Biofilm	Surfacewater	1572	4498080	5.85732	0.99467
32	4498083	Biofilm	Surfacewater	1572	4498083	5.92863	0.995295
33	4498086	Biofilm	Surfacewater	1572	4498086	5.69508	0.989919
34	4498089	Biofilm	Surfacewater	1572	4498089	5.91247	0.995017
35	4490075	Marine	Marinesediment	1829	4490075	5.34858	0.985671
36	4490060	Sediment	Intertidalsediment	1829	4490060	6.09446	0.995862
37	4490051	Sediment	Lakesediment	1829	4490051	6.25801	0.997053
38	4490055	Sediment	Intertidalsediment	1829	4490055	5.70522	0.992587
39	4490065	Sediment	Intertidalsediment	1829	4490065	5.86973	0.994482
40	4490054	Sediment	Intertidalsediment	1829	4490054	6.03555	0.995569
41	4490057	Sediment	Intertidalsediment	1829	4490057	5.69492	0.993104
42	4490058	Sediment	Intertidalsediment	1829	4490058	5.95438	0.995287
43	4490061	Sediment	Intertidalsediment	1829	4490061	6.02888	0.994308
44	4490062	Sediment	Intertidalsediment	1829	4490062	6.09506	0.996011
45	4490064	Sediment	Intertidalsediment	1829	4490064	6.05447	0.994625
46	4490067	Sediment	Intertidalsediment	1829	4490067	5.72584	0.992742
47	4498078	Biofilm	Surfacewater	1572	4498078	5.71256	0.993112
48	4490050	Sediment	Lakesediment	1829	4490050	6.29464	0.996887
49	4490056	Sediment	Intertidalsediment	1829	4490056	5.77603	0.994047
50	4490059	Sediment	Intertidalsediment	1829	4490059	5.92047	0.995135
51	4490069	Marine	Marinesediment	1829	4490069	5.63331	0.992145
52	4490070	Marine	Marinesediment	1829	4490070	5.72687	0.993245
53	4490073	Marine	Marinesediment	1829	4490073	5.6966	0.991676
54	Mesquitesoil	Soil	Soil	Churince	Mesquitesoil	5.55036	0.991056
55	Peladerosoil	Soil	Soil	Churince	Peladerosoil	5.273	0.978761
56	LI6water	Water	Water	Churince	LI6water	3.15463	0.840534
57	4490042	Sediment	Lakesediment	1829	4490042	6.2224	0.996595
58	Orga21	Antarctica	Lake	1326	Orga2	2.97863	0.870912
59	Orga31	Antarctica	Lake	1326	Orga3	2.79226	0.87725
60	Orga553	Antarctica	Lake	1326	Orga5	2.80206	0.880984
61	Shi123	Antarctica	Lake	1326	Shi12	3.3554	0.876356
62	Willi181	Antarctica	Lake	1326	Willi1	3.49364	0.917788
63	4490071	Marine	Marinesediment	1829	4490071	5.81014	0.994295
64	4490052	Sediment	Lakesediment	1829	4490052	6.25892	0.99672
65	4490044	Sediment	Lakesediment	1829	4490044	6.14265	0.995427
66	4490047	Sediment	Lakesediment	1829	4490047	6.18357	0.996581
67	4490046	Sediment	Lakesediment	1829	4490046	6.19301	0.996258
68	4490041	Sediment	Lakesediment	1829	4490041	6.2729	0.996977
69	4490043	Sediment	Lakesediment	1829	4490043	5.98077	0.99264
70	4490045	Sediment	Lakesediment	1829	4490045	6.0272	0.993162
71	4490049	Sediment	Lakesediment	1829	4490049	6.1141	0.995603
72	4490053	Sediment	Lakesediment	1829	4490053	6.11487	0.995896
73	Sotolsoil	Soil	Soil	Churince	Sotolsoil	5.31998	0.985766
74	LI3water	Water	Water	Churince	LI3water	3.21847	0.910588
75	Roock03	Antarctica	Lake	1326	Roock0	3.6299	0.933496
76	Vere81	Antarctica	Lake	1326	Vere8	3.27247	0.922962
77	4498091	Biofilm	Surfacewater	1572	4498091	5.74502	0.992272
78	4508222	Sediment	LakeSediment	2758	4508222	3.7764	0.936484
79	4441488	Marine	Seawater	56	4441488	4.36415	0.959056
80	4441489	Marine	Seawater	56	4441489	4.47818	0.969082
81	4441490	Marine	Seawater	56	4441490	4.18923	0.961133
82	4441493	Marine	Seawater	56	4441493	3.77414	0.934842
83	4455951	Soil	Soil	72	4455951	5.45101	0.99191
84	4456650	Soil	Soil	80	4456650	5.95747	0.994718
85	SRS011182	Human	Anterior	HMP	SRS011182	2.40768	0.79056
86	SRS011380	Human	Anterior	HMP	SRS011380	2.0927	0.749412
87	SRS011502	Human	Anterior	HMP	SRS011502	2.26476	0.768284
88	SRS011279	Human	Buccal	HMP	SRS011279	2.07996	0.804824
89	SRS011363	Human	Buccal	HMP	SRS011363	2.76453	0.869662
90	SRS011423	Human	Buccal	HMP	SRS011423	3.05444	0.827882
91	SRS011361	Human	Hard	HMP	SRS011361	3.83114	0.953416
92	SRS011485	Human	Hard	HMP	SRS011485	3.78579	0.94321
93	SRS011293	Human	LAntecubital	HMP	SRS011293	4.4341	0.974058
94	SRS011499	Human	LAntecubital	HMP	SRS011499	3.4365	0.951772
95	SRS011642	Human	LAntecubital	HMP	SRS011642	3.63746	0.952198
96	SRS011375	Human	LRetroauricular	HMP	SRS011375	0.348496	0.108486
97	SRS011497	Human	LRetroauricular	HMP	SRS011497	1.67811	0.711014
98	SRS011573	Human	LRetroauricular	HMP	SRS011573	1.59228	0.714244
99	SRS011448	Human	Mid	HMP	SRS011448	3.17593	0.889888
100	SRS011617	Human	Mid	HMP	SRS011617	1.83521	0.782986
101	SRS011427	Human	Palatine	HMP	SRS011427	3.97822	0.96376
102	SRS011527	Human	Posterior	HMP	SRS011527	1.2386	0.612166
103	SRS011181	Human	RAntecubital	HMP	SRS011181	3.26562	0.870592
104	SRS011294	Human	RAntecubital	HMP	SRS011294	3.27081	0.929598
105	SRS011438	Human	RAntecubital	HMP	SRS011438	4.13591	0.950158
106	SRS011179	Human	RRetroauricular	HMP	SRS011179	0.779334	0.228126
107	SRS011292	Human	RRetroauricular	HMP	SRS011292	0.324595	0.093486
108	SRS011435	Human	RRetroauricular	HMP	SRS011435	4.05538	0.955864
109	SRS011357	Human	Saliva	HMP	SRS011357	4.62392	0.979998
110	SRS011171	Human	Throat	HMP	SRS011171	4.00681	0.953234
111	SRS011369	Human	Throat	HMP	SRS011369	4.04841	0.96824
112	SRS011429	Human	Throat	HMP	SRS011429	4.1096	0.971394
113	4441492	Marine	Seawater	56	4441492	3.70556	0.948864
114	4441497	Marine	Seawater	56	4441497	3.87371	0.942826
115	4441498	Marine	Seawater	56	4441498	3.46145	0.895938
116	4441500	Marine	Seawater	56	4441500	3.87656	0.924945
117	4441501	Marine	Seawater	56	4441501	3.72218	0.880635
118	Ace141	Antarctica	Lake	1326	Ace14	5.15732	0.974687
119	Shi01	Antarctica	Lake	1326	Shi0	2.86078	0.837746
120	4498085	Biofilm	Surfacewater	1572	4498085	4.61982	0.982637
121	4441494	Marine	Seawater	56	4441494	3.71907	0.928553
122	4441495	Marine	Seawater	56	4441495	3.78263	0.926454
123	LI4water	Water	Water	Churince	LI4water	3.45456	0.912864
124	4441502	Marine	Seawater	56	4441502	3.48394	0.904137
125	4501863	Estuary	Estuary-oyster	1994	4501863	3.37989	0.88719
126	4501869	Estuary	Estuary-oyster	1994	4501869	3.85941	0.935434
127	4501871	Estuary	Estuary-oyster	1994	4501871	3.79407	0.933486
128	4501873	Estuary	Estuary-oyster	1994	4501873	3.89098	0.951364
129	S3water	Water	Water	Churince	S3water	4.09367	0.961138
130	E2water	Water	Water	Churince	E2water	3.29084	0.93418
131	LI8water	Water	Water	Churince	LI8water	3.13039	0.898942
132	S1water	Water	Water	Churince	S1water	3.00486	0.90107
133	Hand121	Antarctica	Lake	1326	Hand12	3.16028	0.902376
134	MS	Antarctica	Lake	1326	MS	4.37023	0.97388
135	Crook121	Antarctica	Lake	1326	Crook12	3.16609	0.899502
136	Crook201	Antarctica	Lake	1326	Crook20	2.86376	0.86499
137	Crook21	Antarctica	Lake	1326	Crook2	3.33505	0.908532
138	Gt	Antarctica	Lake	1326	Gt	4.16561	0.962578
139	4501868	Estuary	Estuary-oyster	1994	4501868	2.96427	0.843288
140	4501870	Estuary	Estuary-oyster	1994	4501870	2.91427	0.827438
141	Hand181	Antarctica	Lake	1326	Hand18	3.29777	0.91693
142	Hand21	Antarctica	Lake	1326	Hand2	3.101	0.921514
143	Abra01	Antarctica	Lake	1326	Abra0	2.80545	0.885826
144	Abra11	Antarctica	Lake	1326	Abra1	2.50051	0.855122
145	Hes	Antarctica	Lake	1326	Hes	4.40413	0.961622
146	High141	Antarctica	Lake	1326	High14	3.8603	0.946468
147	2017-03-01	Antarctica	Lake	1326	2000-03-01	2.65512	0.76936
148	2017-03-31	Antarctica	Lake	1326	2017-03-03	2.88748	0.842034
149	1981-03-01	Antarctica	Lake	1326	2017-03-08	3.84219	0.932374
150	McNeil151	Antarctica	Lake	1326	McNeil1	3.27311	0.898516
151	McNeill01	Antarctica	Lake	1326	McNeill	3.30409	0.894964
152	Watts101	Antarctica	Lake	1326	Watts10	3.01783	0.865036
153	Willi03	Antarctica	Lake	1326	Willi0	2.87757	0.875042
154	4501864	Estuary	Estuary-oyster	1994	4501864	3.16722	0.883596
155	4501866	Estuary	Estuary-oyster	1994	4501866	3.16812	0.879342
156	4501867	Estuary	Estuary-oyster	1994	4501867	3.24497	0.859989
157	4501874	Estuary	Estuary-oyster	1994	4501874	2.94077	0.880562
158	ZC4N	Plant	Nodules	2030	ZC4N	6.17607	0.996204
159	Ace21	Antarctica	Lake	1326	Ace2	3.63886	0.949876
160	Druzh11	Antarctica	Lake	1326	Druzh1	3.09671	0.871702
161	Ekho182	Antarctica	Lake	1326	Ekho18	2.46771	0.807004
162	Pend02	Antarctica	Lake	1326	Pend0	3.15412	0.893642
163	Pend151	Antarctica	Lake	1326	Pend1	3.45943	0.911258
164	Vere121	Antarctica	Lake	1326	Vere12	3.5459	0.931348
165	Watts01	Antarctica	Lake	1326	Watts0	2.9301	0.843846
166	4498075	Biofilm	Surfacewater	1572	4498075	5.65764	0.992723
167	4501865	Estuary	Estuary-oyster	1994	4501865	3.14173	0.84429
168	4456648	Soil	Soil	80	4456648	6.08391	0.994026
169	Vere41	Antarctica	Lake	1326	Vere4	3.23508	0.92309
170	4501872	Estuary	Estuary-oyster	1994	4501872	1.59513	0.62152
171	At	Antarctica	Lake	1326	At	4.34664	0.96816
172	BS	Antarctica	Lake	1326	BS	4.41235	0.973204
173	Dig	Antarctica	Lake	1326	Dig	4.33223	0.960488
174	Druzh41	Antarctica	Lake	1326	Druzh4	2.75088	0.857042
175	Hag	Antarctica	Lake	1326	Hag	4.33874	0.96631
176	Hal	Antarctica	Lake	1326	Hal	4.14859	0.967202
177	High11	Antarctica	Lake	1326	High1	3.30005	0.910749
178	Hol	Antarctica	Lake	1326	Hol	4.32494	0.973211
179	LBS	Antarctica	Lake	1326	LBS	4.16831	0.964137
180	Nr1	Antarctica	Lake	1326	Nr1	4.04912	0.956314
181	ON	Antarctica	Lake	1326	ON	4.34949	0.974182
182	SV	Antarctica	Lake	1326	SV	4.51366	0.97932
183	TS	Antarctica	Lake	1326	TS	4.39355	0.975344
184	VN	Antarctica	Lake	1326	VN	4.11729	0.960458
185	gos	Marine	OceanwaterGOS	27	gos	5.57724	0.992337
186	Ace202	Antarctica	Lake	1326	Ace20	4.8264	0.946849
187	Ekho12	Antarctica	Lake	1326	Ekho1	3.32302	0.914494
188	4508198	Sediment	LakeSediment	2758	4508198	4.04277	0.885804
189	4508224	Sediment	LakeSediment	2758	4508224	5.33487	0.97791
190	4508229	Sediment	LakeSediment	2758	4508229	5.32233	0.983536
191	4508252	Sediment	LakeSediment	2758	4508252	5.35259	0.98719
192	4508254	Sediment	LakeSediment	2758	4508254	5.41772	0.988456
193	4456659	Soil	Soil	80	4456659	5.98573	0.993724
194	DC2S	Plant	Nodules	2030	DC2S	6.12897	0.9965
195	4498084	Biofilm	Surfacewater	1572	4498084	5.59989	0.992349
196	SRS011425	Human	Attached-Keratinized	HMP	SRS011425	2.68187	0.818976
197	SRS011462	Human	Attached-Keratinized	HMP	SRS011462	3.23765	0.923144
198	SRS011458	Human	Hard	HMP	SRS011458	3.72062	0.926708
199	SRS011273	Human	Saliva	HMP	SRS011273	4.33898	0.96302
200	SRS011417	Human	Saliva	HMP	SRS011417	4.58781	0.978658
201	SRS011173	Human	Supragingival	HMP	SRS011173	4.82739	0.98422
202	SRS011468	Human	Supragingival	HMP	SRS011468	3.78784	0.949868
203	SRS011161	Human	Tongue	HMP	SRS011161	4.55211	0.981066
204	SRS011541	Human	Palatine	HMP	SRS011541	3.89565	0.938336
205	SRS011598	Human	Palatine	HMP	SRS011598	2.61683	0.794228
206	SRS011496	Human	Subgingival	HMP	SRS011496	4.85108	0.978738
207	SRS011520	Human	Subgingival	HMP	SRS011520	5.17363	0.990086
208	SRS011494	Human	Supragingival	HMP	SRS011494	4.86566	0.979844
209	SRS011275	Human	Tongue	HMP	SRS011275	3.6335	0.946786
210	SRS011359	Human	Tongue	HMP	SRS011359	4.05512	0.968042
211	SRS011365	Human	Attached-Keratinized	HMP	SRS011365	2.23903	0.764954
212	SRS011300	Human	Stool	HMP	SRS011300	3.91885	0.95728
213	SRS011682	Human	Vaginal	HMP	SRS011682	2.07979	0.794804
214	SRS011271	Human	Stool	HMP	SRS011271	4.27234	0.936884
215	SRS011619	Human	Posterior	HMP	SRS011619	1.86707	0.79582
216	SRS011615	Human	Vaginal	HMP	SRS011615	2.64489	0.893828
217	DC2N	Plant	Nodules	2030	DC2N	6.28637	0.996666
218	4446554	Plant	plant	44	4446554	1.83674	0.74731
219	DC5N	Plant	Nodules	2030	DC5N	5.42309	0.978502
220	DC6S	Plant	Nodules	2030	DC6S	5.56641	0.991995
221	DC8S	Plant	Nodules	2030	DC8S	4.5347	0.967061
222	ZC2N	Plant	Nodules	2030	ZC2N	6.27702	0.996458
223	4509228	Marine	Seawater	2910	4509228	5.39347	0.981543
224	4509235	Marine	Seawater	2910	4509235	5.12616	0.970671
225	4509250	Marine	Seawater	2910	4509250	5.95471	0.995004
226	SRS011450	Human	Posterior	HMP	SRS011450	1.97998	0.723908
227	SRS011452	Human	Stool	HMP	SRS011452	3.69877	0.946824
228	ZC1N	Plant	Nodules	2030	ZC1N	5.95879	0.994694
229	SRS011523	Human	Vaginal	HMP	SRS011523	1.28252	0.616474
230	DC9S	Plant	Nodules	2030	DC9S	5.48697	0.992031
231	SRS011525	Human	Mid	HMP	SRS011525	1.37718	0.607646
232	DC9N	Plant	Nodules	2030	DC9N	5.8769	0.995358
233	DC4N	Plant	Nodules	2030	DC4N	5.67532	0.992878
234	DC1S	Plant	Nodules	2030	DC1S	4.28914	0.921764
235	DC4S	Plant	Nodules	2030	DC4S	5.63883	0.993036
236	DC1N	Plant	Nodules	2030	DC1N	6.1981	0.995658
237	ZC2S	Plant	Nodules	2030	ZC2S	6.26376	0.996592
238	DC3N	Plant	Nodules	2030	DC3N	5.72693	0.993114
239	DC8N	Plant	Nodules	2030	DC8N	5.94465	0.995288
240	4498072	Biofilm	Surfacewater	1572	4498072	5.94848	0.995794
241	4498076	Biofilm	Surfacewater	1572	4498076	5.67252	0.993303
242	4508182	Sediment	LakeSediment	2758	4508182	5.22082	0.987684
243	4456641	Soil	Soil	80	4456641	6.14375	0.99631
244	4456657	Soil	Soil	80	4456657	6.07785	0.996352
245	4508264	Sediment	LakeSediment	2758	4508264	3.68576	0.92867
246	4508317	Sediment	LakeSediment	2758	4508317	5.47406	0.989248
247	4456642	Soil	Soil	80	4456642	6.08216	0.996472
248	4456644	Soil	Soil	80	4456644	5.97175	0.994784
249	4456645	Soil	Soil	80	4456645	5.93645	0.994866
250	4456646	Soil	Soil	80	4456646	6.09869	0.995382
251	4456652	Soil	Soil	80	4456652	6.17937	0.996596
252	4456653	Soil	Soil	80	4456653	5.87646	0.99449
253	4456654	Soil	Soil	80	4456654	5.93816	0.99452
254	4456655	Soil	Soil	80	4456655	6.12287	0.996502
255	4456658	Soil	Soil	80	4456658	6.02535	0.996132
256	4456660	Soil	Soil	80	4456660	5.97184	0.994946
257	4456661	Soil	Soil	80	4456661	6.03352	0.995582
258	4456662	Soil	Soil	80	4456662	5.62823	0.992504
259	4456664	Soil	Soil	80	4456664	6.09263	0.996406
260	4456665	Soil	Soil	80	4456665	6.06404	0.995134
261	4456667	Soil	Soil	80	4456667	6.0717	0.995846
262	ZC3S	Plant	Nodules	2030	ZC3S	6.2389	0.99651
263	DC6N	Plant	Nodules	2030	DC6N	6.25883	0.996948
264	DC5S	Plant	Nodules	2030	DC5S	5.38522	0.988086
265	4498077	Biofilm	Surfacewater	1572	4498077	6.01029	0.996047
266	4508364	Sediment	LakeSediment	2758	4508364	3.7797	0.910512
267	4508369	Sediment	LakeSediment	2758	4508369	5.10658	0.983352
268	4456643	Soil	Soil	80	4456643	5.9921	0.99563
269	4456647	Soil	Soil	80	4456647	6.0606	0.995518
270	4508241	Sediment	LakeSediment	2758	4508241	4.82486	0.976826
271	4508248	Sediment	LakeSediment	2758	4508248	4.48456	0.97106
272	4508258	Sediment	LakeSediment	2758	4508258	4.03472	0.949478
273	4508289	Sediment	LakeSediment	2758	4508289	4.76997	0.978534
274	4508290	Sediment	LakeSediment	2758	4508290	4.2745	0.956508
275	4508326	Sediment	LakeSediment	2758	4508326	3.86355	0.939462
276	4508358	Sediment	LakeSediment	2758	4508358	4.49382	0.975071
277	ZC1S	Plant	Nodules	2030	ZC1S	5.92527	0.994748
278	DC7N	Plant	Nodules	2030	DC7N	6.27892	0.997242
279	4456656	Soil	Soil	80	4456656	6.13475	0.996222
280	4456666	Soil	Soil	80	4456666	6.03528	0.995948
281	4498071	Biofilm	Surfacewater	1572	4498071	5.63346	0.991598
282	4456649	Soil	Soil	80	4456649	6.03188	0.996016
283	4456651	Soil	Soil	80	4456651	6.15301	0.996494
284	4456663	Soil	Soil	80	4456663	6.11694	0.996446
285	4508185	Sediment	LakeSediment	2758	4508185	4.09231	0.944686
286	4498074	Biofilm	Surfacewater	1572	4498074	5.73104	0.992494
287	4498070	Biofilm	Surfacewater	1572	4498070	5.4388	0.993007
288	4498073	Biofilm	Surfacewater	1572	4498073	5.89	0.994898
289	4498081	Biofilm	Surfacewater	1572	4498081	5.60346	0.99238
290	4498087	Biofilm	Surfacewater	1572	4498087	5.93125	0.994948
291	4498088	Biofilm	Surfacewater	1572	4498088	5.91495	0.995108
292	4498090	Biofilm	Surfacewater	1572	4498090	6.03916	0.996486
293	4498092	Biofilm	Surfacewater	1572	4498092	5.23315	0.985242
294	4498093	Biofilm	Surfacewater	1572	4498093	5.67892	0.992333
295	4508267	Sediment	LakeSediment	2758	4508267	4.77479	0.970292
296	ZC4S	Plant	Nodules	2030	ZC4S	6.17513	0.996448
297	DC7S	Plant	Nodules	2030	DC7S	5.99373	0.996146
298	4498082	Biofilm	Surfacewater	1572	4498082	5.72365	0.992612
299	4508196	Sediment	LakeSediment	2758	4508196	4.39774	0.968544
300	4509255	Marine	Seawater	2910	4509255	5.49677	0.985336
301	4508192	Sediment	LakeSediment	2758	4508192	3.90199	0.933632
302	4508341	Sediment	LakeSediment	2758	4508341	2.55198	0.705358
303	4508360	Sediment	LakeSediment	2758	4508360	3.58137	0.911936
304	4455947	Soil	Soil	72	4455947	5.68261	0.993878
305	SRS014323	Human	Subgingival	HMP	SRS014323	2.59063	0.814508
306	4455957	Soil	Soil	72	4455957	5.82458	0.99447
307	4455954	Soil	Soil	72	4455954	5.75521	0.993842
308	4509257	Marine	Seawater	2910	4509257	5.87919	0.991749
309	4455948	Soil	Soil	72	4455948	5.66923	0.993354
310	4455949	Soil	Soil	72	4455949	5.83294	0.99478
311	4455950	Soil	Soil	72	4455950	5.81127	0.994628
312	4455953	Soil	Soil	72	4455953	5.68073	0.993768
313	4455955	Soil	Soil	72	4455955	5.5562	0.991768
314	4455956	Soil	Soil	72	4455956	5.71369	0.994112
315	4455958	Soil	Soil	72	4455958	5.74784	0.99389
316	4455952	Soil	Soil	72	4455952	5.67455	0.993708
317	4509237	Marine	Seawater	2910	4509237	5.557	0.987336
318	ZC3N	Plant	Nodules	2030	ZC3N	6.13629	0.994976
319	4509263	Marine	Seawater	2910	4509263	6.18506	0.996221
320	4509222	Marine	Seawater	2910	4509222	5.80021	0.991119
321	4509220	Marine	Seawater	2910	4509220	5.88511	0.994594
322	4509239	Marine	Seawater	2910	4509239	5.69462	0.990113
323	4509256	Marine	Seawater	2910	4509256	5.2789	0.970631
324	4509231	Marine	Seawater	2910	4509231	5.57086	0.986949
325	4509238	Marine	Seawater	2910	4509238	5.61221	0.991092
326	4509245	Marine	Seawater	2910	4509245	5.17943	0.966556
327	4509248	Marine	Seawater	2910	4509248	5.96085	0.99562
328	4509249	Marine	Seawater	2910	4509249	3.72109	0.816458
329	4509253	Marine	Seawater	2910	4509253	5.16802	0.974008
330	4509226	Marine	Seawater	2910	4509226	5.86919	0.993603
331	4509229	Marine	Seawater	2910	4509229	5.51478	0.985809
332	4509259	Marine	Seawater	2910	4509259	5.55735	0.985979
333	DC3S	Plant	Nodules	2030	DC3S	6.24948	0.99732
334	4509236	Marine	Seawater	2910	4509236	5.74971	0.989608
335	4509252	Marine	Seawater	2910	4509252	4.74491	0.955323
336	4509260	Marine	Seawater	2910	4509260	5.93646	0.996822
337	4509246	Marine	Seawater	2910	4509246	5.00455	0.970685
338	4509234	Marine	Seawater	2910	4509234	5.82568	0.99383
339	4509232	Marine	Seawater	2910	4509232	5.06019	0.980874
340	4509261	Marine	Seawater	2910	4509261	5.36813	0.986121
341	4446598	Plant	plant	44	4446598	3.64713	0.88841
342	4446599	Plant	plant	44	4446599	5.30582	0.979062
