# Supplementary material for: The lost world of Cuatro Ciénegas Basin, a relictual bacterial niche in a desert oasis
Source: eLife. 2018 Nov 20;7:e38278. doi: 10.7554/eLife.38278 (PMC6245727; doi:10.7554/eLife.38278)
Supplement: Supplementary file 2. [file elife-38278-supp2.xlsx]

## Sheet: Bacteroidetes
Accession No.	Description	ID
NR_117237.1	Sunxiuqinia elliptica strain DQHS4 16S ribosomal RNA gene	1_Sunxiuqinia_elliptica_DQHS4
NR_102895.1	Prevotella melaninogenica strain ATCC 25845 16S ribosomal RNA gene	2_Prevotella_melaninogenica_ATCC
JQ793352.1	Uncultured Bacteroidetes bacterium clone BWET3cm70 16S ribosomal RNA	3_Bacteroidetes_bacterium_BWET3cm70
JQ793350.1	Uncultured Bacteroidetes bacterium clone BWET3cm68 16S ribosomal RNA	4_Bacteroidetes_bacterium_BWET3cm68
JQ793345.1	Uncultured Bacteroidetes bacterium clone BWET3cm62 16S ribosomal RNA	5_Bacteroidetes_bacterium_BWET3cm62
JQ793334.1	Uncultured Bacteroidetes bacterium clone BWET3cm51 16S ribosomal RNA	6_Bacteroidetes_bacterium_BWET3cm51
JQ793321.1	Uncultured Bacteroidetes bacterium clone BWET3cm37 16S ribosomal RNA	7_Bacteroidetes_bacterium_BWET3cm37
JQ793315.1	Uncultured Bacteroidetes bacterium clone BWET3cm31 16S ribosomal RNA	8_Bacteroidetes_bacterium_BWET3cm31
JQ793313.1	Uncultured Bacteroidetes bacterium clone BWET3cm28 16S ribosomal RNA	9_Bacteroidetes_bacterium_BWET3cm28
JQ793200.1	Uncultured Bacteroidetes bacterium clone BWET10cm84 16S ribosomal RNA	10_Bacteroidetes_bacterium_BWET10cm84
JQ793182.1	Uncultured Bacteroidetes bacterium clone BWET10cm64 16S ribosomal RNA	11_Bacteroidetes_bacterium_BWET10cm64
JQ793162.1	Uncultured Bacteroidetes bacterium clone BWET10cm44 16S ribosomal RNA	12_Bacteroidetes_bacterium_BWET10cm44
JQ793147.1	Uncultured Bacteroidetes bacterium clone BWET10cm29 16S ribosomal RNA	13_Bacteroidetes_bacterium_BWET10cm29
JQ793135.1	Uncultured Bacteroidetes bacterium clone BWET10cm16 16S ribosomal RNA	14_Bacteroidetes_bacterium_BWET10cm16
JQ793134.1	Uncultured Bacteroidetes bacterium clone BWET10cm14 16S ribosomal RNA	15_Bacteroidetes_bacterium_BWET10cm14
JQ793104.1	Uncultured Bacteroidetes bacterium clone BLAKE3cm71 16S ribosomal RNA	16_Bacteroidetes_bacterium_BLAKE3cm71
JQ792993.1	Uncultured Bacteroidetes bacterium clone Blake1cm42 16S ribosomal RNA	17_Bacteroidetes_bacterium_Blake1cm42
JQ792926.1	Uncultured Bacteroidetes bacterium clone BLAKE10_59 16S ribosomal RNA	18_Bacteroidetes_bacterium_BLAKE10_59
JQ792905.1	Uncultured Bacteroidetes bacterium clone BLAKE10_38 16S ribosomal RNA	19_Bacteroidetes_bacterium_BLAKE10_38
HQ658713.1	Uncultured Bacteroidetes bacterium clone T1B_G2 16S ribosomal RNA	20_Bacteroidetes_bacterium_T1B_G2
HQ658709.1	Uncultured Bacteroidetes bacterium clone T1B_C6 16S ribosomal RNA	21_Bacteroidetes_bacterium_T1B_C6
AM936286.1	Uncultured Bacteroidetes bacterium partial 16S rRNA gene	22_Bacteroidetes_bacterium_16S
AM936269.1	Uncultured Bacteroidetes bacterium partial 16S rRNA gene	23_Bacteroidetes_bacterium_16S
AM936258.1	Uncultured Bacteroidetes bacterium partial 16S rRNA gene	24_Bacteroidetes_bacterium_16S
AM989593.1	Uncultured Bacteroidetes bacterium partial 16S ribosomal RNA	25_Bacteroidetes_bacterium_16S
AM266804.1	Uncultured Bacteroidetes bacterium partial 16S rRNA gene	26_Bacteroidetes_bacterium_16S
AM266801.1	Uncultured Bacteroidetes bacterium partial 16S rRNA gene	27_Bacteroidetes_bacterium_16S
AM266780.1	Uncultured Bacteroidetes bacterium partial 16S rRNA gene	28_Bacteroidetes_bacterium_16S
AM266779.1	Uncultured Bacteroidetes bacterium partial 16S rRNA gene	29_Bacteroidetes_bacterium_16S
AM266777.1	Uncultured Bacteroidetes bacterium partial 16S rRNA gene	30_Bacteroidetes_bacterium_16S
AM266776.1	Uncultured Bacteroidetes bacterium partial 16S rRNA gene	31_Bacteroidetes_bacterium_16S
AM266740.1	Uncultured Bacteroidetes bacterium partial 16S rRNA gene	32_Bacteroidetes_bacterium_16S
AM266623.1	Uncultured Bacteroidetes bacterium partial 16S rRNA gene	33_Bacteroidetes_bacterium_16S
AM266622.1	Uncultured Bacteroidetes bacterium partial 16S rRNA gene	34_Bacteroidetes_bacterium_16S
AM266619.1	Uncultured Bacteroidetes bacterium partial 16S rRNA gene	35_Bacteroidetes_bacterium_16S
AM981387.1	Uncultured Bacteroidetes bacterium partial 16S rRNA	36_Bacteroidetes_bacterium_16S
AB293388.1	Uncultured Bacteroidetes bacterium 16S rRNA	37_Bacteroidetes_bacterium_rRNA
AM237278.1	Uncultured bacteroidetes bacterium partial 16S ribosomal RNA (16S rRNA gene)	38_bacteroidetes_bacterium_16S
AJ937832.1	Uncultured Bacteroidetes bacterium partial 16S rRNA	39_Bacteroidetes_bacterium_16S
NR_117616.1	Marinifilum flexuosum strain M30 16S ribosomal RNA gene	40_Marinifilum_flexuosum_M30
NR_104682.1	Marinilabilia salmonicolor strain NBRC 15948 16S ribosomal RNA gene	41_Marinilabilia_salmonicolor_NBRC
NR_042803.1	Porphyromonas endodontalis strain ATCC 35406 16S ribosomal RNA gene	42_Porphyromonas_endodontalis_ATCC
NR_126217.3	Microbacter margulisiae strain ADRI 16S ribosomal RNA gene	43_Microbacter_margulisiae_ADRI
NR_126211.2	Microbacter margulisiae strain ADRI 16S ribosomal RNA gene	44_Microbacter_margulisiae_ADRI
NR_126316.1	Microbacter margulisiae strain ADRI 16S ribosomal RNA gene	45_Microbacter_margulisiae_ADRI
NR_126195.1	Butyricimonas paravirosa strain 214-4 16S ribosomal RNA gene	46_Butyricimonas_paravirosa_214-4
NR_125463.1	Bacteroides luti strain UasXn-3 16S ribosomal RNA gene	47_Bacteroides_luti_UasXn-3
NR_119166.1	Parabacteroides merdae strain ATCC 43184 16S ribosomal RNA gene	48_Parabacteroides_merdae_ATCC
NR_118334.1	Alloprevotella rava strain 81/4-12 16S ribosomal RNA gene	49_Alloprevotella_rava_81/4-12
NR_118316.1	Coprobacter fastidiosus strain NSB1 16S ribosomal RNA gene	50_Coprobacter_fastidiosus_NSB1
NR_118219.1	Alistipes senegalensis strain JC50 16S ribosomal RNA gene	51_Alistipes_senegalensis_JC50
NR_117932.1	Alkalitalea saponilacus strain SC/BZ-SP2 16S ribosomal RNA gene	52_Alkalitalea_saponilacus_SC/BZ-SP2
NR_117913.1	Macellibacteroides fermentans strain LIND7H 16S ribosomal RNA gene	53_Macellibacteroides_fermentans_LIND7H
NR_117779.1	Anaerorhabdus furcosa 16S ribosomal RNA gene	54_Anaerorhabdus_furcosa_ribosomal
NR_117198.1	Alkaliflexus imshenetskii strain Z-7010 16S ribosomal RNA gene	55_Alkaliflexus_imshenetskii_Z-7010
NR_116958.1	Dysgonomonas hofstadii strain MX 1040 16S ribosomal RNA gene	56_Dysgonomonas_hofstadii_MX
NR_116050.1	Prevotella maculosa strain W1609 16S ribosomal RNA gene	57_Prevotella_maculosa_W1609
NR_114949.1	Bacteroides vulgatus strain ATCC 8482 16S ribosomal RNA gene	58_Bacteroides_vulgatus_ATCC
NR_114316.1	Bacteroides reticulotermitis strain JCM 10512 16S ribosomal RNA gene	59_Bacteroides_reticulotermitis_JCM
NR_114304.1	Prevotella fusca strain JCM 17724 16S ribosomal RNA gene	60_Prevotella_fusca_JCM
NR_113353.1	Bacteroides zoogleoformans strain JCM 16136 16S ribosomal RNA gene	61_Bacteroides_zoogleoformans_JCM
NR_113320.1	Prevotella saccharolytica strain JCM 17484 16S ribosomal RNA gene	62_Prevotella_saccharolytica_JCM
NR_113271.1	Alistipes indistinctus strain JCM 16068 16S ribosomal RNA gene	63_Alistipes_indistinctus_JCM
NR_113228.1	Porphyromonas bennonis strain JCM 16335 16S ribosomal RNA gene	64_Porphyromonas_bennonis_JCM
NR_113227.1	Xylanibacter oryzae strain JCM 13648 16S ribosomal RNA gene	65_Xylanibacter_oryzae_JCM
NR_113208.1	Parabacteroides chinchillae strain JCM 17104 16S ribosomal RNA gene	66_Parabacteroides_chinchillae_JCM
NR_113206.1	Bacteroides faecichinchillae strain JCM 17102 16S ribosomal RNA gene	67_Bacteroides_faecichinchillae_JCM
NR_113195.1	Bacteroides sartorii strain JCM 17136 16S ribosomal RNA gene	68_Bacteroides_sartorii_JCM
NR_113152.1	Alistipes putredinis strain JCM 16772 16S ribosomal RNA gene	69_Alistipes_putredinis_JCM
NR_113151.1	Alistipes onderdonkii strain JCM 16771 16S ribosomal RNA gene	70_Alistipes_onderdonkii_JCM
NR_113135.1	Dysgonomonas mossii strain JCM 16699 16S ribosomal RNA gene	71_Dysgonomonas_mossii_JCM
NR_113134.1	Dysgonomonas gadei strain JCM 16698 16S ribosomal RNA gene	72_Dysgonomonas_gadei_JCM
NR_113133.1	Dysgonomonas capnocytophagoides strain JCM 16697 16S ribosomal RNA gene	73_Dysgonomonas_capnocytophagoides_JCM
NR_113125.1	Tannerella forsythia strain JCM 10827 16S ribosomal RNA gene	74_Tannerella_forsythia_JCM
NR_113124.1	Prevotella veroralis strain JCM 6290 16S ribosomal RNA gene	75_Prevotella_veroralis_JCM
NR_113123.1	Prevotella timonensis strain 4401737 16S ribosomal RNA gene	76_Prevotella_timonensis_4401737
NR_113122.1	Prevotella paludivivens strain JCM 13650 16S ribosomal RNA gene	77_Prevotella_paludivivens_JCM
NR_113121.1	Prevotella pallens strain JCM 11140 16S ribosomal RNA gene	78_Prevotella_pallens_JCM
NR_113119.1	Prevotella oris strain JCM 8540 16S ribosomal RNA gene	79_Prevotella_oris_JCM
NR_113116.1	Prevotella nigrescens strain JCM 6322 16S ribosomal RNA gene	80_Prevotella_nigrescens_JCM
NR_113114.1	Prevotella nanceiensis strain JCM 15639 16S ribosomal RNA gene	81_Prevotella_nanceiensis_JCM
NR_113112.1	Prevotella micans strain JCM 16134 16S ribosomal RNA gene	82_Prevotella_micans_JCM
NR_113111.1	Prevotella marshii strain JCM 13450 16S ribosomal RNA gene	83_Prevotella_marshii_JCM
NR_113108.1	Prevotella loescheii strain JCM 12249 16S ribosomal RNA gene	84_Prevotella_loescheii_JCM
NR_113104.1	Prevotella enoeca strain JCM 12259 16S ribosomal RNA gene	85_Prevotella_enoeca_JCM
NR_113103.1	Prevotella disiens strain JCM 6334 16S ribosomal RNA gene	86_Prevotella_disiens_JCM
NR_113099.1	Prevotella corporis strain JCM 8529 16S ribosomal RNA gene	87_Prevotella_corporis_JCM
NR_113098.1	Prevotella buccalis strain JCM 12246 16S ribosomal RNA gene	88_Prevotella_buccalis_JCM
NR_113097.1	Prevotella buccae strain JCM 12245 16S ribosomal RNA gene	89_Prevotella_buccae_JCM
NR_113096.1	Prevotella bivia strain JCM 6331 16S ribosomal RNA gene	90_Prevotella_bivia_JCM
NR_113095.1	Prevotella bergensis strain JCM 13869 16S ribosomal RNA gene	91_Prevotella_bergensis_JCM
NR_113094.1	Prevotella baroniae strain JCM 13447 16S ribosomal RNA gene	92_Prevotella_baroniae_JCM
NR_113093.1	Prevotella amnii strain JCM 14753 16S ribosomal RNA gene	93_Prevotella_amnii_JCM
NR_113090.1	Porphyromonas somerae strain JCM 13867 16S ribosomal RNA gene	94_Porphyromonas_somerae_JCM
NR_113089.1	Porphyromonas levii strain JCM 13866 16S ribosomal RNA gene	95_Porphyromonas_levii_JCM
NR_113087.1	Porphyromonas gingivicanis strain JCM 15907 16S ribosomal RNA gene	96_Porphyromonas_gingivicanis_JCM
NR_113086.1	Porphyromonas gingivalis strain JCM 12257 16S ribosomal RNA gene	97_Porphyromonas_gingivalis_JCM
NR_113084.1	Porphyromonas crevioricanis strain JCM 15906 16S ribosomal RNA gene	98_Porphyromonas_crevioricanis_JCM
NR_113080.1	Porphyromonas cangingivalis strain JCM 15983 16S ribosomal RNA gene	99_Porphyromonas_cangingivalis_JCM
NR_113078.1	Paraprevotella xylaniphila strain JCM 14860 16S ribosomal RNA gene	100_Paraprevotella_xylaniphila_JCM
NR_113076.1	Parabacteroides goldsteinii strain JCM 13446 16S ribosomal RNA gene	101_Parabacteroides_goldsteinii_JCM
NR_113074.1	Odoribacter laneus strain JCM 16069 16S ribosomal RNA gene	102_Odoribacter_laneus_JCM
NR_113072.1	Bacteroides rodentium strain JCM 16496 16S ribosomal RNA gene	103_Bacteroides_rodentium_JCM
NR_113071.1	Bacteroides paurosaccharolyticus strain JCM 15092 16S ribosomal RNA gene	104_Bacteroides_paurosaccharolyticus_JCM
NR_113070.1	Bacteroides oleiciplenus strain JCM 16102 16S ribosomal RNA gene	105_Bacteroides_oleiciplenus_JCM
NR_113069.1	Bacteroides graminisolvens strain JCM 15093 16S ribosomal RNA gene	106_Bacteroides_graminisolvens_JCM
NR_113068.1	Bacteroides fluxus strain JCM 16101 16S ribosomal RNA gene	107_Bacteroides_fluxus_JCM
NR_113065.1	Bacteroides clarus strain JCM 16067 16S ribosomal RNA gene	108_Bacteroides_clarus_JCM
NR_113046.1	Bacteroides pyogenes strain ATCC 35418 16S ribosomal RNA gene	109_Bacteroides_pyogenes_ATCC
NR_113041.1	Prolixibacter bellariivorans strain JCM 13498 16S ribosomal RNA gene	110_Prolixibacter_bellariivorans_JCM
NR_112947.1	Bacteroides xylanisolvens strain XB1A 16S ribosomal RNA gene	111_Bacteroides_xylanisolvens_XB1A
NR_112943.1	Bacteroides stercoris strain JCM 9496 16S ribosomal RNA gene	112_Bacteroides_stercoris_JCM
NR_112942.1	Bacteroides salyersiae strain JCM 12988 16S ribosomal RNA gene	113_Bacteroides_salyersiae_JCM
NR_112941.1	Bacteroides propionicifaciens strain JCM 14649 16S ribosomal RNA gene	114_Bacteroides_propionicifaciens_JCM
NR_112939.1	Bacteroides nordii strain JCM 12987 16S ribosomal RNA gene	115_Bacteroides_nordii_JCM
NR_112935.1	Bacteroides eggerthii strain JCM 12986 16S ribosomal RNA gene	116_Bacteroides_eggerthii_JCM
NR_112932.1	Bacteroides caccae strain JCM 9498 16S ribosomal RNA gene	117_Bacteroides_caccae_JCM
NR_112878.1	Prevotella aurantiaca strain OMA31 16S ribosomal RNA gene	118_Prevotella_aurantiaca_OMA31
NR_112848.1	Prevotella dentasini strain NUM 1903 16S ribosomal RNA gene	119_Prevotella_dentasini_NUM
NR_112835.1	Parabacteroides gordonii strain MS-1 16S ribosomal RNA gene	120_Parabacteroides_gordonii_MS-1
NR_112717.1	Geofilum rubicundum strain JAM-BA0501 16S ribosomal RNA gene	121_Geofilum_rubicundum_JAM-BA0501
NR_109309.1	Mangroviflexus xiamenensis strain P2 16S ribosomal RNA gene	122_Mangroviflexus_xiamenensis_P2
NR_108181.1	Thermophagus xiamenensis strain HS1 16S ribosomal RNA gene	123_Thermophagus_xiamenensis_HS1
NR_108114.1	Sunxiuqinia faeciviva strain JAM-BA0302 16S ribosomal RNA gene	124_Sunxiuqinia_faeciviva_JAM-BA0302
NR_104899.1	Bacteroides xylanolyticus strain X5-1 16S ribosomal RNA gene	125_Bacteroides_xylanolyticus_X5-1
NR_104837.1	Meniscus glaucopis strain ATCC 29398 16S ribosomal RNA gene	126_Meniscus_glaucopis_ATCC
NR_104811.1	Acetomicrobium faecale strain DSM 20678 16S ribosomal RNA gene	127_Acetomicrobium_faecale_DSM
NR_104752.1	Acetomicrobium flavidum strain DSM 20664 16S ribosomal RNA gene	128_Acetomicrobium_flavidum_DSM
NR_104686.1	Porphyromonas canoris strain JCM 16132 16S ribosomal RNA gene	129_Porphyromonas_canoris_JCM
NR_102944.1	Alistipes finegoldii strain DSM 17242 16S ribosomal RNA gene	130_Alistipes_finegoldii_DSM
NR_102887.1	Prevotella ruminicola strain Bryant 23 16S ribosomal RNA gene	131_Prevotella_ruminicola_Bryant
NR_102481.1	Prevotella dentalis strain DSM 3688 16S ribosomal RNA gene	132_Prevotella_dentalis_DSM
NR_074616.1	Bacteroides salanitronis strain DSM 18170 16S ribosomal RNA gene	133_Bacteroides_salanitronis_DSM
NR_074588.1	Porphyromonas asaccharolytica strain DSM 20707 16S ribosomal RNA gene	134_Porphyromonas_asaccharolytica_DSM
NR_074577.1	Paludibacter propionicigenes strain WB4 16S ribosomal RNA gene	135_Paludibacter_propionicigenes_WB4
NR_074546.1	Bacteroides helcogenes strain P 36-108 16S ribosomal RNA gene	136_Bacteroides_helcogenes_P
NR_074535.1	Odoribacter splanchnicus strain DSM 220712 16S ribosomal RNA gene	137_Odoribacter_splanchnicus_DSM
NR_074515.1	Bacteroides vulgatus strain ATCC 8482 16S ribosomal RNA gene	138_Bacteroides_vulgatus_ATCC
NR_074277.1	Bacteroides thetaiotaomicron strain VPI-5482 16S ribosomal RNA gene	139_Bacteroides_thetaiotaomicron_VPI-5482
NR_044597.2	Marinifilum fragile strain JC2469 16S ribosomal RNA gene	140_Marinifilum_fragile_JC2469
NR_044696.1	Cytophaga fermentans strain ATCC 19072 16S ribosomal RNA gene	141_Cytophaga_fermentans_ATCC
NR_044639.1	Porphyromonas circumdentaria strain NCTC 12469 16S ribosomal RNA gene	142_Porphyromonas_circumdentaria_NCTC
NR_044633.1	Bacteroides heparinolyticus strain HEP 16S ribosomal RNA gene	143_Bacteroides_heparinolyticus_HEP
NR_044632.1	Prevotella ruminicola strain ATCC 19189 16S ribosomal RNA gene	144_Prevotella_ruminicola_ATCC
NR_044556.1	Phocaeicola abscessus strain CCUG 55929 16S ribosomal RNA gene	145_Phocaeicola_abscessus_CCUG
NR_043154.1	Proteiniphilum acetatigenes strain TB107 16S ribosomal RNA gene	146_Proteiniphilum_acetatigenes_TB107
NR_042987.1	Petrimonas sulfuriphila strain BN3 16S ribosomal RNA gene	147_Petrimonas_sulfuriphila_BN3
NR_042977.1	Odoribacter denticanis strain B106 16S ribosomal RNA gene	148_Odoribacter_denticanis_B106
NR_042203.1	Bacteroides cellulosilyticus strain CRE21 16S ribosomal RNA gene	149_Bacteroides_cellulosilyticus_CRE21
NR_041954.1	Prevotella brevis strain GA33 16S ribosomal RNA gene	150_Prevotella_brevis_GA33
NR_041691.1	Butyricimonas virosa strain MT12 16S ribosomal RNA gene	151_Butyricimonas_virosa_MT12
NR_041690.1	Butyricimonas synergistica strain MT01 16S ribosomal RNA gene	152_Butyricimonas_synergistica_MT01
NR_041684.1	Prevotella falsenii strain 04052 16S ribosomal RNA gene	153_Prevotella_falsenii_4052
NR_041668.1	Barnesiella intestinihominis strain YIT 11860 16S ribosomal RNA gene	154_Barnesiella_intestinihominis_YIT
NR_041626.1	Paraprevotella clara strain YIT 11840 16S ribosomal RNA gene	155_Paraprevotella_clara_YIT
NR_041541.1	Prevotella pleuritidis strain JCM 14110 16S ribosomal RNA gene	156_Prevotella_pleuritidis_JCM
NR_041464.1	Parabacteroides johnsonii strain M-165 16S ribosomal RNA gene	157_Parabacteroides_johnsonii_M-165
NR_041461.1	Bacteroides coprophilus strain CB42 16S ribosomal RNA gene	158_Bacteroides_coprophilus_CB42
NR_041448.1	Bacteroides gallinarum strain C35 16S ribosomal RNA gene	159_Bacteroides_gallinarum_C35
NR_041446.1	Bacteroides barnesiae strain BL2 16S ribosomal RNA gene	160_Bacteroides_barnesiae_BL2
NR_041364.1	Prevotella stercorea strain CB35 16S ribosomal RNA gene	161_Prevotella_stercorea_CB35
NR_041351.1	Bacteroides dorei strain 175 16S ribosomal RNA gene	162_Bacteroides_dorei_175
NR_041313.1	Bacteroides finegoldii strain 199 16S ribosomal RNA gene	163_Bacteroides_finegoldii_199
NR_041307.1	Bacteroides intestinalis strain 341 16S ribosomal RNA gene	164_Bacteroides_intestinalis_341
NR_041285.1	Prevotella multisaccharivorax strain PPPA20 16S ribosomal RNA gene	165_Prevotella_multisaccharivorax_PPPA20
NR_041278.1	Bacteroides coprocola strain M16 16S ribosomal RNA gene	166_Bacteroides_coprocola_M16
NR_041277.1	Bacteroides plebeius strain M12 16S ribosomal RNA gene	167_Bacteroides_plebeius_M12
NR_041056.1	Prevotella multiformis strain PPPA21 16S ribosomal RNA gene	168_Prevotella_multiformis_PPPA21
NR_040877.1	Prevotella copri strain CB7 16S ribosomal RNA gene	169_Prevotella_copri_CB7
NR_040865.1	Bacteroides ovatus strain JCM 5824 16S ribosomal RNA gene	170_Bacteroides_ovatus_JCM
NR_042841.1	Prevotella oralis strain ATCC 33269 16S ribosomal RNA gene	171_Prevotella_oralis_ATCC
NR_042745.1	Bacteroides massiliensis strain B84634 16S ribosomal RNA gene	172_Bacteroides_massiliensis_B84634
NR_041818.1	Bacteroides coprosuis strain PC139 16S ribosomal RNA gene	173_Bacteroides_coprosuis_PC139
NR_037088.1	Alloprevotella tannerae strain VPI N14B 16S ribosomal RNA gene	174_Alloprevotella_tannerae_VPI
NR_029147.1	Prevotella oulorum strain WPH 179 16S ribosomal RNA gene	175_Prevotella_oulorum_WPH
NR_028963.1	Anaerophaga thermohalophila strain Fru22 16S ribosomal RNA gene	176_Anaerophaga_thermohalophila_Fru22
NR_028866.1	Prevotella bryantii strain B14 16S ribosomal RNA gene	177_Prevotella_bryantii_B14
NR_028607.1	Bacteroides acidifaciens strain A40 16S ribosomal RNA gene	178_Bacteroides_acidifaciens_A40
NR_025300.1	Prevotella albensis strain M384 16S ribosomal RNA gene	179_Prevotella_albensis_M384
NR_024816.1	Prevotella salivae strain EPSA11 16S ribosomal RNA gene	180_Prevotella_salivae_EPSA11
NR_024815.1	Prevotella shahii strain EHS11 16S ribosomal RNA gene	181_Prevotella_shahii_EHS11
NR_026230.1	Porphyromonas catoniae strain ATCC 51270 16S ribosomal RNA gene	182_Porphyromonas_catoniae_ATCC
NR_025910.1	Rikenella microfusus strain Q-1 16S ribosomal RNA gene	183_Rikenella_microfusus_Q-1
NR_025908.1	Porphyromonas macacae strain 7728-L6C 16S ribosomal RNA gene	184_Porphyromonas_macacae_7728-L6C
NR_121783.1	Draconibacterium orientale 16S ribosomal RNA	185_Draconibacterium_orientale_ribosomal
NR_121773.1	Barnesiella viscericola 16S ribosomal RNA	186_Barnesiella_viscericola_ribosomal
NR_102922.1	Prevotella denticola F0289 strain F0289 16S ribosomal RNA	187_Prevotella_denticola_strain
NR_102907.1	Prevotella intermedia 17 strain 17 16S ribosomal RNA	188_Prevotella_intermedia_strain
NR_074839.1	Bacteroides fragilis YCH46 strain YCH46 16S ribosomal RNA	189_Bacteroides_fragilis_strain
NR_074631.1	Candidatus Azobacteroides pseudotrichonymphae genomovar. CFP2 16S ribosomal RNA	190_Candidatus_Azobacteroides_genomovar
KM386368.1	Uncultured Porphyromonas sp. clone BNVV1 16S ribosomal RNA	191_Uncultured_Porphyromonas_clone
AM936288.1	Uncultured Bacteroides sp. partial 16S rRNA gene	192_Uncultured_Bacteroides_partial
M21602.1	BNRRRDV7 B.asaccharolyticus 16S rRNA	193_Basaccharolyticus_16S_
AM268247.1	uncultured Bacteroides sp. partial 16S rRNA gene	194_uncultured_Bacteroides_partial
AM268246.1	uncultured Bacteroides sp. partial 16S rRNA gene	195_uncultured_Bacteroides_partial
M86695.1	BNRRR16S Bacteroides distasonis 16S ribosomal RNA	196_Bacteroides_distasonis_ribosomal
NR_042779.1	Polaribacter butkevichii strain KMM 3938 16S ribosomal RNA gene	197_Polaribacter_butkevichii_KMM
NR_117802.1	Fodinibius salinus strain YIM D17 16S ribosomal RNA gene	198_Fodinibius_salinus_YIM
NR_043619.1	Echinicola pacifica strain KMM 6172 16S ribosomal RNA gene	199_Echinicola_pacifica_KMM
NR_025804.1	Winogradskyella eximia strain KMM 3944 16S ribosomal RNA gene	200_Winogradskyella_eximia_KMM
NR_025803.1	Winogradskyella epiphytica strain KMM 3906 16S ribosomal RNA gene	201_Winogradskyella_epiphytica_KMM
NR_025731.1	Ulvibacter litoralis strain KMM 3912 16S ribosomal RNA gene	202_Ulvibacter_litoralis_KMM
NR_126231.1	Catalinimonas alkaloidigena strain CNU-914 16S ribosomal RNA gene	203_Catalinimonas_alkaloidigena_CNU-914
NR_126230.1	Mooreia alkaloidigena strain CNX-216 16S ribosomal RNA gene	204_Mooreia_alkaloidigena_CNX-216
NR_118378.1	Arcticibacter svalbardensis strain MN12-7 16S ribosomal RNA gene	205_Arcticibacter_svalbardensis_MN12-7
NR_118330.1	Nafulsella turpanensis strain ZLM-10 16S ribosomal RNA gene	206_Nafulsella_turpanensis_ZLM-10
NR_117928.1	Schleiferia thermophila strain TU-20 16S ribosomal RNA gene	207_Schleiferia_thermophila_TU-20
NR_117436.1	Ohtaekwangia kribbensis strain 10AO 16S ribosomal RNA gene	208_Ohtaekwangia_kribbensis_10AO
NR_117079.1	Fulvivirga imtechensis strain AK7 16S ribosomal RNA gene	209_Fulvivirga_imtechensis_AK7
NR_117026.1	Hydrotalea flava strain CCUG 51397 16S ribosomal RNA gene	210_Hydrotalea_flava_CCUG
NR_116930.1	Nitritalea halalkaliphila strain LW7 16S ribosomal RNA gene	211_Nitritalea_halalkaliphila_LW7
NR_116652.1	Wandonia haliotis strain Haldis-1 16S ribosomal RNA gene	212_Wandonia_haliotis_Haldis-1
NR_116562.1	Siphonobacter aquaeclarae strain P2 16S ribosomal RNA gene	213_Siphonobacter_aquaeclarae_P2
NR_116530.1	Pontibacter xinjiangensis strain 311-10 16S ribosomal RNA gene	214_Pontibacter_xinjiangensis_311-10
NR_115061.1	Ekhidna lutea strain BiosLi/39 16S ribosomal RNA gene	215_Ekhidna_lutea_BiosLi/39
NR_113280.1	Porifericola rhodea strain N5EA6-3A2B 16S ribosomal RNA gene	216_Porifericola_rhodea_N5EA6-3A2B
NR_109511.1	Luteivirga sdotyamensis strain PIII.02 16S ribosomal RNA gene	217_Luteivirga_sdotyamensis_PIII02
NR_108511.1	Chryseolinea serpens strain RYG 16S ribosomal RNA gene	218_Chryseolinea_serpens_RYG
NR_044496.1	Salisaeta longa strain S4-4 16S ribosomal RNA gene	219_Salisaeta_longa_S4-4
NR_044197.1	Sediminibacterium salmoneum strain NJ-44 16S ribosomal RNA gene	220_Sediminibacterium_salmoneum_NJ-44
NR_043556.1	Rhodonellum psychrophilum strain GCM71 16S ribosomal RNA gene	221_Rhodonellum_psychrophilum_GCM71
NR_042991.1	Balneola vulgaris strain 13IX/A01/164 16S ribosomal RNA gene	222_Balneola_vulgaris_13IX/A01/164
NR_042534.1	Lewinella agarilytica strain SST-19 16S ribosomal RNA gene	223_Lewinella_agarilytica_SST-19
NR_042402.1	Larkinella insperata strain LMG 22510 16S ribosomal RNA gene	224_Larkinella_insperata_LMG
NR_041639.1	Filimonas lacunae strain YT21 16S ribosomal RNA gene	225_Filimonas_lacunae_YT21
NR_041501.1	Segetibacter koreensis strain Gsoil 664 16S ribosomal RNA gene	226_Segetibacter_koreensis_Gsoil
NR_041043.1	Lishizhenia caseinilytica strain UST040201-001 16S ribosomal RNA gene	227_Lishizhenia_caseinilytica_UST040201-001
NR_044589.1	Ferruginibacter lapsinanis strain HU1-HG42 16S ribosomal RNA gene	228_Ferruginibacter_lapsinanis_HU1-HG42
NR_044588.1	Ferruginibacter alkalilentus strain HU1-GD23 16S ribosomal RNA gene	229_Ferruginibacter_alkalilentus_HU1-GD23
NR_043975.1	Fulvivirga kasyanovii strain KMM 6220 16S ribosomal RNA gene	230_Fulvivirga_kasyanovii_KMM
NR_043326.1	Pontibacter actiniarum strain KMM 6156 16S ribosomal RNA gene	231_Pontibacter_actiniarum_KMM
NR_025825.1	Roseivirga ehrenbergii strain KMM 6017 16S ribosomal RNA gene	232_Roseivirga_ehrenbergii_KMM
NR_116961.1	Cyclobacterium qasimii strain M12-11B 16S ribosomal RNA gene	233_Cyclobacterium_qasimii_M12-11B
NR_109374.1	Mucilaginibacter soli strain R9-65 16S ribosomal RNA gene	234_Mucilaginibacter_soli_R9-65
NR_117859.1	Aquimarina addita strain JC2680 16S ribosomal RNA gene	235_Aquimarina_addita_JC2680
NR_117856.1	Snuella lapsa strain JC2132 16S ribosomal RNA gene	236_Snuella_lapsa_JC2132
NR_108833.1	Flavobacterium phragmitis strain BLN2 16S ribosomal RNA	237_Flavobacterium_phragmitis_BLN2
NR_131771.1	Chryseobacterium xinjiangense strain TSBY-67 16S ribosomal RNA	238_Chryseobacterium_xinjiangense_TSBY-67
NR_114983.1	Flavobacterium reichenbachii strain WB 3.2-61 16S ribosomal RNA gene	239_Flavobacterium_reichenbachii_WB
NR_126311.1	Mariniflexile ostreae strain TYO-10 16S ribosomal RNA gene	240_Mariniflexile_ostreae_TYO-10
NR_126309.1	Flavobacterium arsenatis strain Z 16S ribosomal RNA gene	241_Flavobacterium_arsenatis_Z
NR_126300.1	Hymenobacter qilianensis strain DK6-37 16S ribosomal RNA gene	242_Hymenobacter_qilianensis_DK6-37
NR_126298.1	Hoppeia youngheungensis strain YIK12 16S ribosomal RNA gene	243_Hoppeia_youngheungensis_YIK12
NR_126288.1	Pontibacter diazotrophicus strain H4X 16S ribosomal RNA gene	244_Pontibacter_diazotrophicus_H4X
NR_126258.1	Kordia aquimaris strain CC-AMZ-301 16S ribosomal RNA gene	245_Kordia_aquimaris_CC-AMZ-301
NR_126255.1	Chryseobacterium carnis strain G81 16S ribosomal RNA gene	246_Chryseobacterium_carnis_G81
NR_126240.1	Altibacter lentus strain JLT2010 16S ribosomal RNA gene	247_Altibacter_lentus_JLT2010
NR_126234.1	Pseudofulvibacter geojedonensis strain YCS-9 16S ribosomal RNA gene	248_Pseudofulvibacter_geojedonensis_YCS-9
NR_126228.1	Salegentibacter echinorum strain HD4 16S ribosomal RNA gene	249_Salegentibacter_echinorum_HD4
NR_126198.1	Sediminibacterium ginsengisoli strain DCY13 16S ribosomal RNA gene	250_Sediminibacterium_ginsengisoli_DCY13
NR_126191.1	Tamlana sedimentorum strain n6 16S ribosomal RNA gene	251_Tamlana_sedimentorum_n6
NR_126183.1	Citreitalea marina strain A4O-5 16S ribosomal RNA gene	252_Citreitalea_marina_A4O-5
NR_125708.1	Empedobacter haloabium strain G393-B445 16S ribosomal RNA gene	253_Empedobacter_haloabium_G393-B445
NR_125674.1	Jejudonia soesokkakensis strain SSK1-1 16S ribosomal RNA gene	254_Jejudonia_soesokkakensis_SSK1-1
NR_125670.1	Algibacter miyuki strain WS-MY6 16S ribosomal RNA gene	255_Algibacter_miyuki_WS-MY6
NR_125665.1	Pontibacter indicus strain LP100 16S ribosomal RNA gene	256_Pontibacter_indicus_LP100
NR_125654.1	Sphingobacterium arenae strain H-12 16S ribosomal RNA gene	257_Sphingobacterium_arenae_H-12
NR_125633.1	Gramella flava strain JLT2011 16S ribosomal RNA gene	258_Gramella_flava_JLT2011
NR_125631.1	Aquibacter zeaxanthinifaciens strain CC-AMZ-304 16S ribosomal RNA gene	259_Aquibacter_zeaxanthinifaciens_CC-AMZ-304
NR_125625.1	Wenyingzhuangia marina strain D1 16S ribosomal RNA gene	260_Wenyingzhuangia_marina_D1
NR_125617.1	Arenitalea lutea strain P7-3-5 16S ribosomal RNA gene	261_Arenitalea_lutea_P7-3-5
NR_125596.1	Anditalea andensis strain ANESC-S 16S ribosomal RNA gene	262_Anditalea_andensis_ANESC-S
NR_125554.1	Gaetbulibacter aestuarii strain KYW382 16S ribosomal RNA gene	263_Gaetbulibacter_aestuarii_KYW382
NR_125552.1	Flavobacterium cheonhonense strain ARSA-15 16S ribosomal RNA gene	264_Flavobacterium_cheonhonense_ARSA-15
NR_125551.1	Cyclobacterium jeungdonense strain HMD3055 16S ribosomal RNA gene	265_Cyclobacterium_jeungdonense_HMD3055
NR_125540.1	Algoriphagus taeanensis strain HMC4223 16S ribosomal RNA gene	266_Algoriphagus_taeanensis_HMC4223
NR_125513.1	Nonlabens antarcticus strain AKS622 16S ribosomal RNA gene	267_Nonlabens_antarcticus_AKS622
NR_125473.1	Crenotalea thermophila strain STH-1-Y1 16S ribosomal RNA gene	268_Crenotalea_thermophila_STH-1-Y1
NR_125467.1	Flavobacterium urocaniciphilum strain YIT 12746 16S ribosomal RNA gene	269_Flavobacterium_urocaniciphilum_YIT
NR_125466.1	Flavobacterium longum strain YIT 12745 16S ribosomal RNA gene	270_Flavobacterium_longum_YIT
NR_122101.1	Sphingobacterium nematocida strain M-SX103 16S ribosomal RNA gene	271_Sphingobacterium_nematocida_M-SX103
NR_122096.1	Pedobacter rhizosphaerae strain 01-96 16S ribosomal RNA gene	272_Pedobacter_rhizosphaerae_01-96
NR_122086.1	Mongoliitalea lutea strain MIM18 16S ribosomal RNA gene	273_Mongoliitalea_lutea_MIM18
NR_122083.1	Corallibacter vietnamensis strain KMM 6217 16S ribosomal RNA gene	274_Corallibacter_vietnamensis_KMM
NR_121685.1	Algoriphagus machipongonensis strain PR1 16S ribosomal RNA gene	275_Algoriphagus_machipongonensis_PR1
NR_119295.1	Hymenobacter ocellatus strain Txo1 16S ribosomal RNA gene	276_Hymenobacter_ocellatus_Txo1
NR_118862.1	Algoriphagus ratkowskyi strain IC025 16S ribosomal RNA gene	277_Algoriphagus_ratkowskyi_IC025
NR_118846.1	Winogradskyella rapida strain SCB36 16S ribosomal RNA gene	278_Winogradskyella_rapida_SCB36
NR_118722.1	Polaribacter glomeratus strain ATCC 43844 16S ribosomal RNA gene	279_Polaribacter_glomeratus_ATCC
NR_118640.1	Algoriphagus boseongensis strain BS-R1 16S ribosomal RNA gene	280_Algoriphagus_boseongensis_BS-R1
NR_118560.1	Aquimarina megaterium strain XH134 16S ribosomal RNA gene	281_Aquimarina_megaterium_XH134
NR_118549.1	Mucilaginibacter gynuensis strain YC7003 16S ribosomal RNA gene	282_Mucilaginibacter_gynuensis_YC7003
NR_118468.1	Aquimarina longa strain sw024 16S ribosomal RNA gene	283_Aquimarina_longa_sw024
NR_118464.1	Flaviramulus ichthyoenteri strain Th78 16S ribosomal RNA gene	284_Flaviramulus_ichthyoenteri_Th78
NR_118460.1	Nonlabens arenilitoris strain M-M3 16S ribosomal RNA gene	285_Nonlabens_arenilitoris_M-M3
NR_118434.1	Mangrovimonas yunxiaonensis strain LYYY01 16S ribosomal RNA gene	286_Mangrovimonas_yunxiaonensis_LYYY01
NR_118429.1	Aliifodinibius sediminis strain YIM J21 16S ribosomal RNA gene	287_Aliifodinibius_sediminis_YIM
NR_118428.1	Aliifodinibius roseus strain YIM D15 16S ribosomal RNA gene	288_Aliifodinibius_roseus_YIM
NR_118407.1	Mucilaginibacter gynuensis strain YC7004 16S ribosomal RNA gene	289_Mucilaginibacter_gynuensis_YC7004
NR_118395.1	Mucilaginibacter sabulilitoris strain SMS-12 16S ribosomal RNA gene	290_Mucilaginibacter_sabulilitoris_SMS-12
NR_118385.1	Algivirga pacifica strain S354 16S ribosomal RNA gene	291_Algivirga_pacifica_S354
NR_118327.1	Algibacter agarolyticus strain KYW563 16S ribosomal RNA gene	292_Algibacter_agarolyticus_KYW563
NR_118326.1	Algibacter agarivorans strain KYW560 16S ribosomal RNA gene	293_Algibacter_agarivorans_KYW560
NR_118324.1	Chryseobacterium ginsengisoli strain DCY 63 16S ribosomal RNA gene	294_Chryseobacterium_ginsengisoli_DCY
NR_118321.1	Flavobacterium enshiense strain DK69 16S ribosomal RNA gene	295_Flavobacterium_enshiense_DK69
NR_118317.1	Flavobacterium aciduliphilum strain JJ013 16S ribosomal RNA gene	296_Flavobacterium_aciduliphilum_JJ013
NR_118157.1	Aestuariibaculum suncheonense strain SC17 16S ribosomal RNA gene	297_Aestuariibaculum_suncheonense_SC17
NR_118090.1	Pedobacter ruber strain W1 16S ribosomal RNA gene	298_Pedobacter_ruber_W1
NR_117994.1	Flavobacterium urumqiense strain Sr25 16S ribosomal RNA gene	299_Flavobacterium_urumqiense_Sr25
NR_117985.1	Flammeovirga pacifica strain WPAGA1 16S ribosomal RNA gene	300_Flammeovirga_pacifica_WPAGA1
NR_117984.1	Marinivirga aestuarii strain KYW371 16S ribosomal RNA gene	301_Marinivirga_aestuarii_KYW371
NR_117983.1	Tenacibaculum geojense strain YCS-6 16S ribosomal RNA gene	302_Tenacibaculum_geojense_YCS-6
NR_117970.1	Riemerella columbipharyngis strain 8151 16S ribosomal RNA gene	303_Riemerella_columbipharyngis_8151
NR_117935.1	Salinibacter luteus strain DGO 16S ribosomal RNA gene	304_Salinibacter_luteus_DGO
NR_117861.1	Flavivirga jejuensis strain JC2682 16S ribosomal RNA gene	305_Flavivirga_jejuensis_JC2682
NR_117860.1	Flavivirga amylovorans strain JC2681 16S ribosomal RNA gene	306_Flavivirga_amylovorans_JC2681
NR_117858.1	Nonlabens agnitus strain JC2678 16S ribosomal RNA gene	307_Nonlabens_agnitus_JC2678
NR_117857.1	Pontirhabdus pectinivorans strain JC2675 16S ribosomal RNA gene	308_Pontirhabdus_pectinivorans_JC2675
NR_117818.1	Siansivirga zeaxanthinifaciens strain CC-SAMT-1 16S ribosomal RNA gene	309_Siansivirga_zeaxanthinifaciens_CC-SAMT-1
NR_117785.1	Pedobacter arcticus strain A12 16S ribosomal RNA gene	310_Pedobacter_arcticus_A12
NR_117773.1	Hymenobacter yonginensis strain HMD1010 16S ribosomal RNA gene	311_Hymenobacter_yonginensis_HMD1010
NR_117642.1	Fluviimonas pallidilutea strain TQQ6 16S ribosomal RNA gene	312_Fluviimonas_pallidilutea_TQQ6
NR_117499.1	Echinicola jeungdonensis strain HMD3054 16S ribosomal RNA gene	313_Echinicola_jeungdonensis_HMD3054
NR_117492.1	Flavobacterium koreense strain ARSA-42 16S ribosomal RNA gene	314_Flavobacterium_koreense_ARSA-42
NR_117487.1	Niabella tibetensis strain 15-4 16S ribosomal RNA gene	315_Niabella_tibetensis_15-4
NR_117476.1	Litoribacter ruber strain YIM CH208 16S ribosomal RNA gene	316_Litoribacter_ruber_YIM
NR_117475.1	Myroides phaeus strain MY15 16S ribosomal RNA gene	317_Myroides_phaeus_MY15
NR_117471.1	Kordia periserrulae strain IMCC 1412 16S ribosomal RNA gene	318_Kordia_periserrulae_IMCC
NR_117454.1	Pedobacter tournemirensis strain TF5-37.2-LB10 16S ribosomal RNA gene	319_Pedobacter_tournemirensis_TF5-372-LB10
NR_117445.1	Reichenbachiella faecimaris strain PCP11 16S ribosomal RNA gene	320_Reichenbachiella_faecimaris_PCP11
NR_117444.1	Mucilaginibacter dorajii strain DR-f4 16S ribosomal RNA gene	321_Mucilaginibacter_dorajii_DR-f4
NR_117428.1	Flavobacterium dongtanense strain LW30 16S ribosomal RNA gene	322_Flavobacterium_dongtanense_LW30
NR_117422.1	Flavobacterium haoranii strain LQY-7 16S ribosomal RNA gene	323_Flavobacterium_haoranii_LQY-7
NR_117411.1	Joostella atrarenae strain M1-2 16S ribosomal RNA gene	324_Joostella_atrarenae_M1-2
NR_117409.1	Salinimicrobium marinum strain KMM 6270 16S ribosomal RNA gene	325_Salinimicrobium_marinum_KMM
NR_117408.1	Myroides marinus strain JS-08 16S ribosomal RNA gene	326_Myroides_marinus_JS-08
NR_117363.1	Adhaeribacter aerophilus strain 6424S-25 16S ribosomal RNA gene	327_Adhaeribacter_aerophilus_6424S-25
NR_117359.1	Adhaeribacter aerolatus strain 6515J-31 16S ribosomal RNA gene	328_Adhaeribacter_aerolatus_6515J-31
NR_117301.1	Fibrisoma limi strain BUZ 3 16S ribosomal RNA gene	329_Fibrisoma_limi_BUZ
NR_117296.1	Sphingobacterium bambusae strain IBFC2009 16S ribosomal RNA gene	330_Sphingobacterium_bambusae_IBFC2009
NR_117276.1	Flavobacterium banpakuense strain 15F3 16S ribosomal RNA gene	331_Flavobacterium_banpakuense_15F3
NR_117264.1	Flavobacterium beibuense strain F44-8 16S ribosomal RNA gene	332_Flavobacterium_beibuense_F44-8
NR_117253.1	Pedobacter yonginense strain HMD1002 16S ribosomal RNA gene	333_Pedobacter_yonginense_HMD1002
NR_117231.1	Pedobacter bauzanensis strain BZ42 16S ribosomal RNA gene	334_Pedobacter_bauzanensis_BZ42
NR_117214.1	Hymenobacter psychrophilus strain BZ33r 16S ribosomal RNA gene	335_Hymenobacter_psychrophilus_BZ33r
NR_117212.1	Dyadobacter psychrophilus strain BZ26 16S ribosomal RNA gene	336_Dyadobacter_psychrophilus_BZ26
NR_117207.1	Algoriphagus shivajiensis strain NIO-S3 16S ribosomal RNA gene	337_Algoriphagus_shivajiensis_NIO-S3
NR_117200.1	Psychroflexus gondwanensis strain DSM 5423 16S ribosomal RNA gene	338_Psychroflexus_gondwanensis_DSM
NR_117181.1	Imtechella halotolerans strain K1 16S ribosomal RNA gene	339_Imtechella_halotolerans_K1
NR_117112.1	Cytophaga xylanolytica strain DSM 6779 16S ribosomal RNA gene	340_Cytophaga_xylanolytica_DSM
NR_117056.1	Shivajiella indica strain S1 16S ribosomal RNA gene	341_Shivajiella_indica_S1
NR_117008.1	Chryseobacterium culicis strain R4-1A 16S ribosomal RNA gene	342_Chryseobacterium_culicis_R4-1A
NR_117007.1	Euzebyella saccharophila strain 7SM30 16S ribosomal RNA gene	343_Euzebyella_saccharophila_7SM30
NR_116979.1	Mucilaginibacter frigoritolerans strain FT22 16S ribosomal RNA gene	344_Mucilaginibacter_frigoritolerans_FT22
NR_116974.1	Cesiribacter andamanensis strain AMV16 16S ribosomal RNA gene	345_Cesiribacter_andamanensis_AMV16
NR_116971.1	Cecembia lonarensis strain LW9 16S ribosomal RNA gene	346_Cecembia_lonarensis_LW9
NR_116962.1	Winogradskyella psychrotolerans strain RS-3 16S ribosomal RNA gene	347_Winogradskyella_psychrotolerans_RS-3
NR_116922.1	Indibacter alkaliphilus strain LW1 16S ribosomal RNA gene	348_Indibacter_alkaliphilus_LW1
NR_116920.1	Mesonia phycicola strain MDSW-25 16S ribosomal RNA gene	349_Mesonia_phycicola_MDSW-25
NR_116887.1	Flavobacterium antarcticum strain DSM 19726 16S ribosomal RNA gene	350_Flavobacterium_antarcticum_DSM
NR_116857.1	Chryseobacterium greenlandense strain UMB 34 16S ribosomal RNA gene	351_Chryseobacterium_greenlandense_UMB
NR_116855.1	Winogradskyella lutea strain A73 16S ribosomal RNA gene	352_Winogradskyella_lutea_A73
NR_116853.1	Pontibacter salisaro strain HMC5104 16S ribosomal RNA gene	353_Pontibacter_salisaro_HMC5104
NR_116852.1	Pontibacter niistensis strain NII-0905 16S ribosomal RNA gene	354_Pontibacter_niistensis_NII-0905
NR_116827.1	Sphingobacterium shayense strain HS39 16S ribosomal RNA gene	355_Sphingobacterium_shayense_HS39
NR_116796.1	Chitinophaga eiseniae strain YC6729 16S ribosomal RNA gene	356_Chitinophaga_eiseniae_YC6729
NR_116794.1	Aquimarina agarilytica strain ZC1 16S ribosomal RNA gene	357_Aquimarina_agarilytica_ZC1
NR_116776.1	Soonwooa buanensis strain HM0024 16S ribosomal RNA gene	358_Soonwooa_buanensis_HM0024
NR_116738.1	Lutibacter maritimus strain S7-2 16S ribosomal RNA gene	359_Lutibacter_maritimus_S7-2
NR_116736.1	Winogradskyella exilis strain 022-2-26 16S ribosomal RNA gene	360_Winogradskyella_exilis_022-2-26
NR_116704.1	Tenacibaculum jejuense strain CNURIC013 16S ribosomal RNA gene	361_Tenacibaculum_jejuense_CNURIC013
NR_116703.1	Aquimarina litoralis strain CNURIC011 16S ribosomal RNA gene	362_Aquimarina_litoralis_CNURIC011
NR_116680.1	Gangjinia marincola strain GJ16 16S ribosomal RNA gene	363_Gangjinia_marincola_GJ16
NR_116677.1	Niabella yanshanensis strain CCBAU 05354 16S ribosomal RNA gene	364_Niabella_yanshanensis_CCBAU
NR_116653.1	Polaribacter gangjinensis strain K17-16 16S ribosomal RNA gene	365_Polaribacter_gangjinensis_K17-16
NR_116626.1	Marinitalea sucinacia strain JC2131 16S ribosomal RNA gene	366_Marinitalea_sucinacia_JC2131
NR_116617.1	Meridianimaribacter flavus strain NH57N 16S ribosomal RNA gene	367_Meridianimaribacter_flavus_NH57N
NR_116614.1	Spongiibacterium flavum strain A11 16S ribosomal RNA gene	368_Spongiibacterium_flavum_A11
NR_116613.1	Aquimarina spongiae strain A6 16S ribosomal RNA gene	369_Aquimarina_spongiae_A6
NR_116612.1	Formosa spongicola strain A2 16S ribosomal RNA gene	370_Formosa_spongicola_A2
NR_116592.1	Algoriphagus olei strain CC-Hsuan-617 16S ribosomal RNA gene	371_Algoriphagus_olei_CC-Hsuan-617
NR_116526.1	Arenibacter nanhaiticus strain NH36A 16S ribosomal RNA gene	372_Arenibacter_nanhaiticus_NH36A
NR_116486.1	Niastella populi strain THYL-44 16S ribosomal RNA gene	373_Niastella_populi_THYL-44
NR_116438.1	Pedobacter xinjiangensis strain 12157 16S ribosomal RNA gene	374_Pedobacter_xinjiangensis_12157
NR_116416.1	Belliella pelovolcani strain CC-SAL-25 16S ribosomal RNA gene	375_Belliella_pelovolcani_CC-SAL-25
NR_116406.1	Mucilaginibacter gossypiicola strain Gh-48 16S ribosomal RNA gene	376_Mucilaginibacter_gossypiicola_Gh-48
NR_116399.1	Vitellibacter aestuarii strain JC2436 16S ribosomal RNA gene	377_Vitellibacter_aestuarii_JC2436
NR_116376.1	Pedobacter glucosidilyticus strain 1-2 16S ribosomal RNA gene	378_Pedobacter_glucosidilyticus_1-2
NR_116363.1	Muricauda lutaonensis strain CC-HSB-11 16S ribosomal RNA gene	379_Muricauda_lutaonensis_CC-HSB-11
NR_116350.1	Rufibacter tibetensis strain 1351 16S ribosomal RNA gene	380_Rufibacter_tibetensis_1351
NR_116329.1	Muriicola jejuensis strain EM44 16S ribosomal RNA gene	381_Muriicola_jejuensis_EM44
NR_116312.1	Flectobacillus roseus strain GFA-11 16S ribosomal RNA gene	382_Flectobacillus_roseus_GFA-11
NR_116286.1	Chryseobacterium palustre strain 3A10 16S ribosomal RNA gene	383_Chryseobacterium_palustre_3A10
NR_116277.1	Chryseobacterium hispalense strain AG13 16S ribosomal RNA gene	384_Chryseobacterium_hispalense_AG13
NR_116269.1	Maritimimonas rapanae strain A31 16S ribosomal RNA gene	385_Maritimimonas_rapanae_A31
NR_116229.1	Lishizhenia tianjinensis strain H6 16S ribosomal RNA gene	386_Lishizhenia_tianjinensis_H6
NR_116201.1	Hymenobacter antarcticus strain VUG-A42aa 16S ribosomal RNA gene	387_Hymenobacter_antarcticus_VUG-A42aa
NR_116200.1	Hymenobacter algoricola strain VUG-A23a 16S ribosomal RNA gene	388_Hymenobacter_algoricola_VUG-A23a
NR_116174.1	Pedobacter oryzae strain N7 16S ribosomal RNA gene	389_Pedobacter_oryzae_N7
NR_116173.1	Flavobacterium fluvii strain H7 16S ribosomal RNA gene	390_Flavobacterium_fluvii_H7
NR_116118.1	Rhodocytophaga aerolata strain 5416T-29 16S ribosomal RNA gene	391_Rhodocytophaga_aerolata_5416T-29
NR_116100.1	Olleya marilimosa strain CAM030 16S ribosomal RNA gene	392_Olleya_marilimosa_CAM030
NR_116055.1	Antarcticimonas flava strain IMCC3175 16S ribosomal RNA gene	393_Antarcticimonas_flava_IMCC3175
NR_116021.1	Elizabethkingia anophelis strain R26 16S ribosomal RNA gene	394_Elizabethkingia_anophelis_R26
NR_115994.1	Hyunsoonleella jejuensis strain CNU004 16S ribosomal RNA gene	395_Hyunsoonleella_jejuensis_CNU004
NR_115989.1	Epilithonimonas lactis strain H1 16S ribosomal RNA gene	396_Epilithonimonas_lactis_H1
NR_115957.1	Chryseobacterium flavum strain CW-E 2 16S ribosomal RNA gene	397_Chryseobacterium_flavum_CW-E
NR_115954.1	Sphingobacterium composti Yoo et al. 2007 strain 4M24 16S ribosomal RNA gene	398_Sphingobacterium_composti_et
NR_115857.1	Tamlana crocina strain HST1-43 16S ribosomal RNA gene	399_Tamlana_crocina_HST1-43
NR_115852.1	Chryseobacterium hagamense strain RHA2-9 16S ribosomal RNA gene	400_Chryseobacterium_hagamense_RHA2-9
NR_115845.1	Brumimicrobium mesophilum strain YH207 16S ribosomal RNA gene	401_Brumimicrobium_mesophilum_YH207
NR_115662.1	Capnocytophaga haemolytica strain A0404 16S ribosomal RNA gene	402_Capnocytophaga_haemolytica_A0404
NR_115497.1	Sphingobacterium multivorum strain IFO 14947 16S ribosomal RNA gene	403_Sphingobacterium_multivorum_IFO
NR_115482.1	Zobellia uliginosa strain NCIMB 1863 16S ribosomal RNA gene	404_Zobellia_uliginosa_NCIMB
NR_115481.1	Flavobacterium succinicans strain IFO 14905 16S ribosomal RNA gene	405_Flavobacterium_succinicans_IFO
NR_115479.1	Flavobacterium saccharophilum strain NCIMB 2072 16S ribosomal RNA gene	406_Flavobacterium_saccharophilum_NCIMB
NR_115477.1	Flavobacterium pectinovorum strain NCIMB 9059 16S ribosomal RNA gene	407_Flavobacterium_pectinovorum_NCIMB
NR_115476.1	Leeuwenhoekiella marinoflava strain NCIMB 397 16S ribosomal RNA gene	408_Leeuwenhoekiella_marinoflava_NCIMB
NR_115469.1	Flavobacterium columnare strain NCIMB 2248 16S ribosomal RNA gene	409_Flavobacterium_columnare_NCIMB
NR_115468.1	Chitinophaga arvensicola strain IAM 12650 16S ribosomal RNA gene	410_Chitinophaga_arvensicola_IAM
NR_115467.1	Flammeovirga aprica strain JL-4 16S ribosomal RNA gene	411_Flammeovirga_aprica_JL-4
NR_115326.1	Algoriphagus locisalis strain MSS-170 16S ribosomal RNA gene	412_Algoriphagus_locisalis_MSS-170
NR_115317.1	Gramella marina strain KMM 6048 16S ribosomal RNA gene	413_Gramella_marina_KMM
NR_115237.1	Chryseobacterium gleum strain LMG 8334 16S ribosomal RNA gene	414_Chryseobacterium_gleum_LMG
NR_115099.1	Chryseobacterium anthropi strain NF 1366 16S ribosomal RNA gene	415_Chryseobacterium_anthropi_NF
NR_115085.1	Flavobacterium subsaxonicum strain WB4.1-42 16S ribosomal RNA gene	416_Flavobacterium_subsaxonicum_WB41-42
NR_115084.1	Flavobacterium rivuli strain WB3.3-2 16S ribosomal RNA gene	417_Flavobacterium_rivuli_WB33-2
NR_115008.1	Pedobacter soli strain 15-51 16S ribosomal RNA gene	418_Pedobacter_soli_15-51
NR_114994.1	Flavobacterium pectinovorum strain DSM 6368 16S ribosomal RNA gene	419_Flavobacterium_pectinovorum_DSM
NR_114992.1	Flavobacterium flevense strain DSM 1076 16S ribosomal RNA gene	420_Flavobacterium_flevense_DSM
NR_114468.1	Flavobacterium psychrophilum strain ATCC 49418 16S ribosomal RNA gene	421_Flavobacterium_psychrophilum_ATCC
NR_114346.1	Spongiimonas flava strain J36A-7 16S ribosomal RNA gene	422_Spongiimonas_flava_J36A-7
NR_114321.1	Polaribacter porphyrae strain LNM-20 16S ribosomal RNA gene	423_Polaribacter_porphyrae_LNM-20
NR_114299.1	Larkinella bovis strain NBRC 106324 16S ribosomal RNA gene	424_Larkinella_bovis_NBRC
NR_114296.1	Segetibacter aerophilus strain NBRC 106135 16S ribosomal RNA gene	425_Segetibacter_aerophilus_NBRC
NR_114293.1	Flavihumibacter petaseus strain NBRC 106054 16S ribosomal RNA gene	426_Flavihumibacter_petaseus_NBRC
NR_114280.1	Flavobacterium glycines strain NBRC 105008 16S ribosomal RNA gene	427_Flavobacterium_glycines_NBRC
NR_114273.1	Lacibacter cauensis strain NBRC 104930 16S ribosomal RNA gene	428_Lacibacter_cauensis_NBRC
NR_114264.1	Flavobacterium caeni strain NBRC 104239 16S ribosomal RNA gene	429_Flavobacterium_caeni_NBRC
NR_114257.1	Leptobacterium flavescens strain NBRC 104141 16S ribosomal RNA gene	430_Leptobacterium_flavescens_NBRC
NR_114254.1	Flavobacterium cheniae strain NBRC 103934 16S ribosomal RNA gene	431_Flavobacterium_cheniae_NBRC
NR_114171.1	Lewinella lutea strain NBRC 102634 16S ribosomal RNA gene	432_Lewinella_lutea_NBRC
NR_114170.1	Lewinella marina strain NBRC 102633 16S ribosomal RNA gene	433_Lewinella_marina_NBRC
NR_114169.1	Fulvibacter tottoriensis strain NBRC 102624 16S ribosomal RNA gene	434_Fulvibacter_tottoriensis_NBRC
NR_114146.1	Nubsella zeaxanthinifaciens strain NBRC 102579 16S ribosomal RNA gene	435_Nubsella_zeaxanthinifaciens_NBRC
NR_114033.1	Mesoflavibacter zeaxanthinifaciens strain NBRC 102119 16S ribosomal RNA gene	436_Mesoflavibacter_zeaxanthinifaciens_NBRC
NR_114017.1	Zeaxanthinibacter enoshimensis strain NBRC 101990 16S ribosomal RNA gene	437_Zeaxanthinibacter_enoshimensis_NBRC
NR_114010.1	Sediminitomix flava strain NBRC 101625 16S ribosomal RNA gene	438_Sediminitomix_flava_NBRC
NR_114009.1	Galbibacter mesophilus strain NBRC 101624 16S ribosomal RNA gene	439_Galbibacter_mesophilus_NBRC
NR_114008.1	Sediminibacter furfurosus strain NBRC 101622 16S ribosomal RNA gene	440_Sediminibacter_furfurosus_NBRC
NR_113978.1	Spirosoma rigui strain NBRC 101117 16S ribosomal RNA gene	441_Spirosoma_rigui_NBRC
NR_113976.1	Mucilaginibacter rigui strain NBRC 101115 16S ribosomal RNA gene	442_Mucilaginibacter_rigui_NBRC
NR_113966.1	Nonlabens sediminis strain NBRC 100970 16S ribosomal RNA gene	443_Nonlabens_sediminis_NBRC
NR_113965.1	Sediminicola luteus strain NBRC 100966 16S ribosomal RNA gene	444_Sediminicola_luteus_NBRC
NR_113952.1	Chryseobacterium soldanellicola strain NBRC 100864 16S ribosomal RNA gene	445_Chryseobacterium_soldanellicola_NBRC
NR_113951.1	Chryseobacterium taeanense strain NBRC 100863 16S ribosomal RNA gene	446_Chryseobacterium_taeanense_NBRC
NR_113917.1	Gillisia mitskevichiae strain NBRC 100590 16S ribosomal RNA gene	447_Gillisia_mitskevichiae_NBRC
NR_113896.1	Mesonia algae strain NBRC 100447 16S ribosomal RNA gene	448_Mesonia_algae_NBRC
NR_113866.1	Vitellibacter vladivostokensis strain NBRC 16718 16S ribosomal RNA gene	449_Vitellibacter_vladivostokensis_NBRC
NR_113854.1	Reichenbachiella agariperforans strain NBRC 16625 16S ribosomal RNA gene	450_Reichenbachiella_agariperforans_NBRC
NR_113842.1	Tenacibaculum amylolyticum strain NBRC 16310 16S ribosomal RNA gene	451_Tenacibaculum_amylolyticum_NBRC
NR_113825.1	Tenacibaculum maritimum strain NBRC 15946 16S ribosomal RNA gene	452_Tenacibaculum_maritimum_NBRC
NR_113707.1	Sphingobacterium spiritivorum strain NBRC 14948 16S ribosomal RNA gene	453_Sphingobacterium_spiritivorum_NBRC
NR_113654.1	Leeuwenhoekiella marinoflava strain NBRC 14170 16S ribosomal RNA gene	454_Leeuwenhoekiella_marinoflava_NBRC
NR_113569.1	Portibacter lacus strain YM8-076 16S ribosomal RNA gene	455_Portibacter_lacus_YM8-076
NR_113368.1	Capnocytophaga gingivalis strain JCM 12953 16S ribosomal RNA gene	456_Capnocytophaga_gingivalis_JCM
NR_113311.1	Sphingobacterium pakistanense strain NCCP-246 16S ribosomal RNA gene	457_Sphingobacterium_pakistanense_NCCP-246
NR_113282.1	Rubidimonas crustatorum strain AK17-053 16S ribosomal RNA gene	458_Rubidimonas_crustatorum_AK17-053
NR_113281.1	Tunicatimonas pelagia strain N5DB8-4 16S ribosomal RNA gene	459_Tunicatimonas_pelagia_N5DB8-4
NR_113278.1	Aureitalea marina strain S1-66 16S ribosomal RNA gene	460_Aureitalea_marina_S1-66
NR_113193.1	Aureibacter tunicatorum strain A5Q-118 16S ribosomal RNA gene	461_Aureibacter_tunicatorum_A5Q-118
NR_113053.1	Rubricoccus marinus strain SG-29 16S ribosomal RNA gene	462_Rubricoccus_marinus_SG-29
NR_112980.1	Salinirepens amamiensis strain NBRC 101268 16S ribosomal RNA gene	463_Salinirepens_amamiensis_NBRC
NR_112971.1	Aquimarina macrocephali strain JAMB N27 16S ribosomal RNA gene	464_Aquimarina_macrocephali_JAMB
NR_112819.1	Flavobacterium algicola strain TC2 16S ribosomal RNA gene	465_Flavobacterium_algicola_TC2
NR_112778.1	Psychroflexus lacisalsi strain H7 16S ribosomal RNA gene	466_Psychroflexus_lacisalsi_H7
NR_112674.1	Lewinella persica strain NBRC 102663 16S ribosomal RNA gene	467_Lewinella_persica_NBRC
NR_112673.1	Lewinella nigricans strain NBRC 102662 16S ribosomal RNA gene	468_Lewinella_nigricans_NBRC
NR_112672.1	Lewinella cohaerens strain NBRC 102661 16S ribosomal RNA gene	469_Lewinella_cohaerens_NBRC
NR_112621.1	Mucilaginibacter composti strain TR6-03 16S ribosomal RNA gene	470_Mucilaginibacter_composti_TR6-03
NR_112187.1	Pseudozobellia thermophila strain KMM 3531 16S ribosomal RNA gene	471_Pseudozobellia_thermophila_KMM
NR_112182.1	Flexibacter roseolus strain IFO 16707 16S ribosomal RNA gene	472_Flexibacter_roseolus_IFO
NR_112181.1	Flexibacter flexilis strain IFO 15060 16S ribosomal RNA gene	473_Flexibacter_flexilis_IFO
NR_112113.1	Chryseobacterium proteolyticum strain 9670 16S ribosomal RNA gene	474_Chryseobacterium_proteolyticum_9670
NR_108903.1	Hymenobacter perfusus strain A1-12 16S ribosomal RNA gene	475_Hymenobacter_perfusus_A1-12
NR_044740.2	Zobellia uliginosa strain ATCC 14397 16S ribosomal RNA gene	476_Zobellia_uliginosa_ATCC
NR_109751.1	Gracilimonas rosea strain CL-KR2 16S ribosomal RNA gene	477_Gracilimonas_rosea_CL-KR2
NR_109750.1	Parapedobacter pyrenivorans strain P-4 16S ribosomal RNA gene	478_Parapedobacter_pyrenivorans_P-4
NR_109732.1	Fabibacter pacificus strain DY53T 16S ribosomal RNA gene	479_Fabibacter_pacificus_DY53T
NR_109729.1	Tenacibaculum xiamenense strain WJ-1 16S ribosomal RNA gene	480_Tenacibaculum_xiamenense_WJ-1
NR_109689.1	Flavobacterium yanchengense strain hg 16S ribosomal RNA gene	481_Flavobacterium_yanchengense_hg
NR_109682.1	Kordia antarctica strain IMCC3317 16S ribosomal RNA gene	482_Kordia_antarctica_IMCC3317
NR_109680.1	Hymenobacter arizonensis strain OR362-8 16S ribosomal RNA gene	483_Hymenobacter_arizonensis_OR362-8
NR_109662.1	Flavobacterium hauense strain BX12 16S ribosomal RNA gene	484_Flavobacterium_hauense_BX12
NR_109654.1	Rubrivirga marina strain SAORIC-28 16S ribosomal RNA gene	485_Rubrivirga_marina_SAORIC-28
NR_109648.1	Dyadobacter tibetensis strain Y620-1 16S ribosomal RNA gene	486_Dyadobacter_tibetensis_Y620-1
NR_109634.1	Pontibacter ramchanderi strain LP43 16S ribosomal RNA gene	487_Pontibacter_ramchanderi_LP43
NR_109604.1	Winogradskyella litorisediminis strain DPS-8 16S ribosomal RNA gene	488_Winogradskyella_litorisediminis_DPS-8
NR_109593.1	Winogradskyella multivorans strain T-Y1 16S ribosomal RNA gene	489_Winogradskyella_multivorans_T-Y1
NR_109592.1	Sinomicrobium oceani strain SCSIO 03483 16S ribosomal RNA gene	490_Sinomicrobium_oceani_SCSIO
NR_109591.1	Fontibacter ferrireducens strain SgZ-2 16S ribosomal RNA gene	491_Fontibacter_ferrireducens_SgZ-2
NR_109551.1	Olleya namhaensis strain WT-MY15 16S ribosomal RNA gene	492_Olleya_namhaensis_WT-MY15
NR_109542.1	Chryseobacterium taihuense strain THMBM1 16S ribosomal RNA gene	493_Chryseobacterium_taihuense_THMBM1
NR_109541.1	Algibacter aquimarinus strain KYW589 16S ribosomal RNA gene	494_Algibacter_aquimarinus_KYW589
NR_109540.1	Flavobacterium akiainvivens strain IK-1 16S ribosomal RNA gene	495_Flavobacterium_akiainvivens_IK-1
NR_109537.1	Chryseobacterium rigui strain CJ16 16S ribosomal RNA gene	496_Chryseobacterium_rigui_CJ16
NR_109532.1	Flavobacterium squillarum strain CMJ-5 16S ribosomal RNA gene	497_Flavobacterium_squillarum_CMJ-5
NR_109531.1	Flavobacterium noncentrifugens strain R-HLS-17 16S ribosomal RNA gene	498_Flavobacterium_noncentrifugens_R-HLS-17
NR_109526.1	Winogradskyella pulchriflava strain EM106 16S ribosomal RNA gene	499_Winogradskyella_pulchriflava_EM106
NR_109520.1	Flavobacterium marinum strain SW105 16S ribosomal RNA gene	500_Flavobacterium_marinum_SW105
NR_109518.1	Lutibacter agarilyticus strain KYW566 16S ribosomal RNA gene	501_Lutibacter_agarilyticus_KYW566
NR_109513.1	Aureivirga marina strain VIII.04 16S ribosomal RNA gene	502_Aureivirga_marina_VIII04
NR_109512.1	Fulvitalea axinellae strain VI.18 16S ribosomal RNA gene	503_Fulvitalea_axinellae_VI18
NR_109510.1	Mucilaginibacter herbaticus strain DR-9 16S ribosomal RNA gene	504_Mucilaginibacter_herbaticus_DR-9
NR_109509.1	Chitinophaga cymbidii strain R156-2 16S ribosomal RNA gene	505_Chitinophaga_cymbidii_R156-2
NR_109501.1	Maribacter aestuarii strain GY20 16S ribosomal RNA gene	506_Maribacter_aestuarii_GY20
NR_109499.1	Pontibacter saemangeumensis strain GCM0142 16S ribosomal RNA gene	507_Pontibacter_saemangeumensis_GCM0142
NR_109488.1	Dyadobacter jejuensis strain AM1R11 16S ribosomal RNA gene	508_Dyadobacter_jejuensis_AM1R11
NR_109479.1	Dyadobacter arcticus strain R-S7-29 16S ribosomal RNA gene	509_Dyadobacter_arcticus_R-S7-29
NR_109478.1	Pontibacter lucknowensis strain DM9 16S ribosomal RNA gene	510_Pontibacter_lucknowensis_DM9
NR_109473.1	Muricauda zhangzhouensis strain 12C25 16S ribosomal RNA gene	511_Muricauda_zhangzhouensis_12C25
NR_109472.1	Algoriphagus zhangzhouensis strain 12C11 16S ribosomal RNA gene	512_Algoriphagus_zhangzhouensis_12C11
NR_109455.1	Muricauda antarctica strain Ar-22 16S ribosomal RNA gene	513_Muricauda_antarctica_Ar-22
NR_109449.1	Hymenobacter ginsengisoli strain DCY57 16S ribosomal RNA gene	514_Hymenobacter_ginsengisoli_DCY57
NR_109444.1	Maribacter chungangensis strain CAU 1044 16S ribosomal RNA gene	515_Maribacter_chungangensis_CAU
NR_109434.1	Mucilaginibacter litoreus strain BR-18 16S ribosomal RNA gene	516_Mucilaginibacter_litoreus_BR-18
NR_109427.1	Terrimonas pekingensis strain QH 16S ribosomal RNA gene	517_Terrimonas_pekingensis_QH
NR_109424.1	Flavobacterium anatoliense strain MK3 16S ribosomal RNA gene	518_Flavobacterium_anatoliense_MK3
NR_109417.1	Terrimonas rubra strain M-8 16S ribosomal RNA gene	519_Terrimonas_rubra_M-8
NR_109410.1	Gramella aestuarii strain BS12 16S ribosomal RNA gene	520_Gramella_aestuarii_BS12
NR_109380.1	Hydrotalea sandarakina strain AF-51 16S ribosomal RNA gene	521_Hydrotalea_sandarakina_AF-51
NR_109375.1	Chitinophaga oryziterrae strain YC7001 16S ribosomal RNA gene	522_Chitinophaga_oryziterrae_YC7001
NR_109367.1	Flavobacterium jumunjinense strain HME7102 16S ribosomal RNA gene	523_Flavobacterium_jumunjinense_HME7102
NR_109104.1	Algoriphagus namhaensis strain DPG-3 16S ribosomal RNA gene	524_Algoriphagus_namhaensis_DPG-3
NR_109097.1	Psychroserpens damuponensis strain F051-1 16S ribosomal RNA gene	525_Psychroserpens_damuponensis_F051-1
NR_109094.1	Postechiella marina strain M091 16S ribosomal RNA gene	526_Postechiella_marina_M091
NR_109092.1	Flavobacterium ummariense strain DS-12 16S ribosomal RNA gene	527_Flavobacterium_ummariense_DS-12
NR_109067.1	Pontibacter populi strain HYL7-15 16S ribosomal RNA gene	528_Pontibacter_populi_HYL7-15
NR_109055.1	Mariniflexile aquimaris strain HWR-17 16S ribosomal RNA gene	529_Mariniflexile_aquimaris_HWR-17
NR_109052.1	Flavobacterium tilapiae strain Ruye-71 16S ribosomal RNA gene	530_Flavobacterium_tilapiae_Ruye-71
NR_109051.1	Aquimarina mytili strain PSC33 16S ribosomal RNA gene	531_Aquimarina_mytili_PSC33
NR_109050.1	Aquimarina gracilis strain PSC32 16S ribosomal RNA gene	532_Aquimarina_gracilis_PSC32
NR_109024.1	Flavobacterium ginsengisoli strain DCY54 16S ribosomal RNA gene	533_Flavobacterium_ginsengisoli_DCY54
NR_109023.1	Pedobacter ginsengiterrae strain DCY49 16S ribosomal RNA gene	534_Pedobacter_ginsengiterrae_DCY49
NR_109022.1	Cesiribacter roseus strain 311 16S ribosomal RNA gene	535_Cesiribacter_roseus_311
NR_109016.1	Flavobacterium chungbukense strain CS100 16S ribosomal RNA gene	536_Flavobacterium_chungbukense_CS100
NR_109015.1	Mucilaginibacter angelicae strain GG-w14 16S ribosomal RNA gene	537_Mucilaginibacter_angelicae_GG-w14
NR_109011.1	Aequorivita viscosa strain 8-1b 16S ribosomal RNA gene	538_Aequorivita_viscosa_8-1b
NR_108998.1	Winogradskyella aquimaris strain DPG-24 16S ribosomal RNA gene	539_Winogradskyella_aquimaris_DPG-24
NR_108994.1	Mesonia ostreae strain T-y2 16S ribosomal RNA gene	540_Mesonia_ostreae_T-y2
NR_108992.1	Marinoscillum luteum strain SJP7 16S ribosomal RNA gene	541_Marinoscillum_luteum_SJP7
NR_108986.1	Mucilaginibacter boryungensis strain BDR-9 16S ribosomal RNA gene	542_Mucilaginibacter_boryungensis_BDR-9
NR_108905.1	Hymenobacter metalli strain A2-91 16S ribosomal RNA gene	543_Hymenobacter_metalli_A2-91
NR_108904.1	Hymenobacter flocculans strain A2-50A 16S ribosomal RNA gene	544_Hymenobacter_flocculans_A2-50A
NR_108895.1	Mongoliicoccus alkaliphilus strain JC165 16S ribosomal RNA gene	545_Mongoliicoccus_alkaliphilus_JC165
NR_108893.1	Flavobacterium aquaticum strain JC164 16S ribosomal RNA gene	546_Flavobacterium_aquaticum_JC164
NR_108889.1	Cecembia calidifontis strain RQ-33 16S ribosomal RNA gene	547_Cecembia_calidifontis_RQ-33
NR_108885.1	Myroides guanonis strain IM13 16S ribosomal RNA gene	548_Myroides_guanonis_IM13
NR_108875.1	Cruoricaptor ignavus strain IMMIB L-12475 16S ribosomal RNA gene	549_Cruoricaptor_ignavus_IMMIB
NR_108865.1	Pseudarcicella hirudinis strain E92 16S ribosomal RNA gene	550_Pseudarcicella_hirudinis_E92
NR_108738.1	Flavobacterium dankookense strain ARSA-19 16S ribosomal RNA gene	551_Flavobacterium_dankookense_ARSA-19
NR_108737.1	Flavitalea gansuensis strain JCN-23 16S ribosomal RNA gene	552_Flavitalea_gansuensis_JCN-23
NR_108696.1	Lutibacter flavus strain IMCC1507 16S ribosomal RNA gene	553_Lutibacter_flavus_IMCC1507
NR_108679.1	Algoriphagus faecimaris strain LYX05 16S ribosomal RNA gene	554_Algoriphagus_faecimaris_LYX05
NR_108640.1	Sphingobacterium wenxiniae strain LQY-18 16S ribosomal RNA gene	555_Sphingobacterium_wenxiniae_LQY-18
NR_108629.1	Gramella gaetbulicola strain RA5-111 16S ribosomal RNA gene	556_Gramella_gaetbulicola_RA5-111
NR_108576.1	Flavobacterium compostarboris strain 15C3 16S ribosomal RNA gene	557_Flavobacterium_compostarboris_15C3
NR_108572.1	Chryseobacterium yonginense strain HMD1043 16S ribosomal RNA gene	558_Chryseobacterium_yonginense_HMD1043
NR_108537.1	Flavobacterium myungsuense strain HMD1033 16S ribosomal RNA gene	559_Flavobacterium_myungsuense_HMD1033
NR_108536.1	Mucilaginibacter myungsuensis strain HMD1056 16S ribosomal RNA gene	560_Mucilaginibacter_myungsuensis_HMD1056
NR_108520.1	Flavobacterium nitratireducens strain N1 16S ribosomal RNA gene	561_Flavobacterium_nitratireducens_N1
NR_108506.1	Psychroflexus halocasei strain WS 4520 16S ribosomal RNA gene	562_Psychroflexus_halocasei_WS
NR_108489.1	Sphingobacterium alimentarium strain WCC 4521 16S ribosomal RNA gene	563_Sphingobacterium_alimentarium_WCC
NR_108488.1	Sphingobacterium lactis strain WCC 4512 16S ribosomal RNA gene	564_Sphingobacterium_lactis_WCC
NR_108475.1	Tenacibaculum dicentrarchi strain 35/09 16S ribosomal RNA gene	565_Tenacibaculum_dicentrarchi_35/09
NR_108471.1	Lacinutrix himadriensis strain E4-9a 16S ribosomal RNA gene	566_Lacinutrix_himadriensis_E4-9a
NR_108451.1	Pricia antarctica strain ZS1-8 16S ribosomal RNA gene	567_Pricia_antarctica_ZS1-8
NR_108449.1	Aquimarina salinaria strain antisso-27 16S ribosomal RNA gene	568_Aquimarina_salinaria_antisso-27
NR_108441.1	Sphingobacterium cladoniae strain No.6 16S ribosomal RNA gene	569_Sphingobacterium_cladoniae_No6
NR_108440.1	Sphingobacterium hotanense strain XH4 16S ribosomal RNA gene	570_Sphingobacterium_hotanense_XH4
NR_108385.1	Parapedobacter composti strain 4M40 16S ribosomal RNA gene	571_Parapedobacter_composti_4M40
NR_108382.1	Flavobacterium macrobrachii strain an-8 16S ribosomal RNA gene	572_Flavobacterium_macrobrachii_an-8
NR_108297.1	Sphingobacterium psychroaquaticum strain MOL-1 16S ribosomal RNA gene	573_Sphingobacterium_psychroaquaticum_MOL-1
NR_108294.1	Chryseobacterium piperi strain CTM 16S ribosomal RNA gene	574_Chryseobacterium_piperi_CTM
NR_108285.1	Galbibacter marinus strain ck-I2-15 16S ribosomal RNA gene	575_Galbibacter_marinus_ck-I2-15
NR_108235.1	Psychroflexus salinarum strain ISL-14 16S ribosomal RNA gene	576_Psychroflexus_salinarum_ISL-14
NR_108184.1	Algoriphagus jejuensis strain CNU040 16S ribosomal RNA gene	577_Algoriphagus_jejuensis_CNU040
NR_108175.1	Chryseobacterium kwangjuense strain KJ1R5 16S ribosomal RNA gene	578_Chryseobacterium_kwangjuense_KJ1R5
NR_108120.1	Sphingobacterium thermophilum strain CKTN2 16S ribosomal RNA gene	579_Sphingobacterium_thermophilum_CKTN2
NR_108118.1	Aureicoccus marinus strain SG-18 16S ribosomal RNA gene	580_Aureicoccus_marinus_SG-18
NR_104962.1	Flavobacterium acidificum strain LMG 8364 16S ribosomal RNA gene	581_Flavobacterium_acidificum_LMG
NR_104945.1	Olleya marilimosa strain CAM030 16S ribosomal RNA gene	582_Olleya_marilimosa_CAM030
NR_104867.1	Thermonema lapsum strain 23/9 16S ribosomal RNA gene	583_Thermonema_lapsum_23/9
NR_104718.1	Bergeyella zoohelcum strain D658 16S ribosomal RNA gene	584_Bergeyella_zoohelcum_D658
NR_104713.1	Flavobacterium branchiophilum strain BGD -7721 16S ribosomal RNA gene	585_Flavobacterium_branchiophilum_BGD
NR_104679.1	Flammeovirga arenaria strain IFO 15982 16S ribosomal RNA gene	586_Flammeovirga_arenaria_IFO
NR_104497.1	Chryseobacterium treverense strain IMMIB L-1519 16S ribosomal RNA gene	587_Chryseobacterium_treverense_IMMIB
NR_104496.1	Chryseobacterium humi strain ECP37 16S ribosomal RNA gene	588_Chryseobacterium_humi_ECP37
NR_044739.2	Flexibacter flexilis strain ATCC 23079 16S ribosomal RNA gene	589_Flexibacter_flexilis_ATCC
NR_044736.2	Flectobacillus major strain ATCC 29496 16S ribosomal RNA gene	590_Flectobacillus_major_ATCC
NR_102950.1	Flexibacter litoralis strain DSM 6794 16S ribosomal RNA gene	591_Flexibacter_litoralis_DSM
NR_102945.1	Aequorivita sublithincola strain DSM 14238 16S ribosomal RNA gene	592_Aequorivita_sublithincola_DSM
NR_102940.1	Ornithobacterium rhinotracheale strain DSM 15997 16S ribosomal RNA gene	593_Ornithobacterium_rhinotracheale_DSM
NR_102866.1	Cytophaga hutchinsonii strain ATCC 33406 16S ribosomal RNA gene	594_Cytophaga_hutchinsonii_ATCC
NR_102864.1	Belliella baltica strain DSM 15883 16S ribosomal RNA gene	595_Belliella_baltica_DSM
NR_102491.1	Nonlabens dokdonensis 16S ribosomal RNA gene	596_Nonlabens_dokdonensis_ribosomal
NR_102471.1	Fibrella aestuarina strain BUZ 2 16S ribosomal RNA gene	597_Fibrella_aestuarina_BUZ
NR_102438.1	Echinicola vietnamensis strain DSM 17526 16S ribosomal RNA gene	598_Echinicola_vietnamensis_DSM
NR_074100.1	Owenweeksia hongkongensis strain DSM 17368 16S ribosomal RNA gene	599_Owenweeksia_hongkongensis_DSM
NR_074895.1	Salinibacter ruber strain M31 16S ribosomal RNA gene	600_Salinibacter_ruber_M31
NR_074099.1	Solitalea canadensis strain DSM 3403 16S ribosomal RNA gene	601_Solitalea_canadensis_DSM
NR_074656.1	Zunongwangia profunda strain SMA-87 16S ribosomal RNA gene	602_Zunongwangia_profunda_SMA-87
NR_074636.1	Croceibacter atlanticus strain HTCC2559 16S ribosomal RNA gene	603_Croceibacter_atlanticus_HTCC2559
NR_074601.1	Robiginitalea biformata strain HTCC2501 16S ribosomal RNA gene	604_Robiginitalea_biformata_HTCC2501
NR_074595.1	Niastella koreensis strain GR20-10 16S ribosomal RNA gene	605_Niastella_koreensis_GR20-10
NR_074586.1	Pedobacter saltans strain DSM 12145 16S ribosomal RNA gene	606_Pedobacter_saltans_DSM
NR_074566.1	Chitinophaga pinensis strain DSM 2588 16S ribosomal RNA gene	607_Chitinophaga_pinensis_DSM
NR_074562.1	Muricauda ruestringensis strain DSM 13258 16S ribosomal RNA gene	608_Muricauda_ruestringensis_DSM
NR_074547.1	Fluviicola taffensis strain DSM 16823 16S ribosomal RNA gene	609_Fluviicola_taffensis_DSM
NR_074538.1	Cyclobacterium marinum strain DSM 745 16S ribosomal RNA gene	610_Cyclobacterium_marinum_DSM
NR_074519.1	Pedobacter heparinus strain DSM 2366 16S ribosomal RNA gene	611_Pedobacter_heparinus_DSM
NR_074505.1	Capnocytophaga ochracea strain DSM 7271 16S ribosomal RNA gene	612_Capnocytophaga_ochracea_DSM
NR_074495.1	Weeksella virosa strain DSM 16922 16S ribosomal RNA gene	613_Weeksella_virosa_DSM
NR_074493.1	Marivirga tractuosa strain DSM 4126 16S ribosomal RNA gene	614_Marivirga_tractuosa_DSM
NR_074464.1	Cellulophaga lytica strain DSM 7489 16S ribosomal RNA gene	615_Cellulophaga_lytica_DSM
NR_074455.1	Flavobacterium johnsoniae strain UW101 16S ribosomal RNA gene	616_Flavobacterium_johnsoniae_UW101
NR_074452.1	Cellulophaga algicola strain DSM 14237 16S ribosomal RNA gene	617_Cellulophaga_algicola_DSM
NR_074429.1	Riemerella anatipestifer strain DSM 15868 16S ribosomal RNA gene	618_Riemerella_anatipestifer_DSM
NR_074422.1	Flavobacterium indicum strain GPTSA100-9 16S ribosomal RNA gene	619_Flavobacterium_indicum_GPTSA100-9
NR_074369.1	Spirosoma linguale strain DSM 74 16S ribosomal RNA gene	620_Spirosoma_linguale_DSM
NR_074368.1	Dyadobacter fermentans strain NS114 16S ribosomal RNA gene	621_Dyadobacter_fermentans_NS114
NR_074339.1	Runella slithyformis strain DSM 19594 16S ribosomal RNA gene	622_Runella_slithyformis_DSM
NR_074305.1	Emticicia oligotrophica strain GPTSA100-15 16S ribosomal RNA gene	623_Emticicia_oligotrophica_GPTSA100-15
NR_074303.1	Leadbetterella byssophila strain DSM 17132 16S ribosomal RNA gene	624_Leadbetterella_byssophila_DSM
NR_042571.2	Pseudosphingobacterium domesticum strain DC-186 16S ribosomal RNA gene	625_Pseudosphingobacterium_domesticum_DC-186
NR_042517.2	Chryseobacterium hominis strain NF802 16S ribosomal RNA gene	626_Chryseobacterium_hominis_NF802
NR_042471.2	Empedobacter brevis strain LMG 4011 16S ribosomal RNA gene	627_Empedobacter_brevis_LMG
NR_042430.2	Wautersiella falsenii genomovar 1 strain NF 993 16S ribosomal RNA gene	628_Wautersiella_falsenii_
NR_044945.1	Hymenobacter chitinivorans strain Txc1 16S ribosomal RNA gene	629_Hymenobacter_chitinivorans_Txc1
NR_044944.1	Hymenobacter gelipurpurascens strain Txg1 16S ribosomal RNA gene	630_Hymenobacter_gelipurpurascens_Txg1
NR_044943.1	Hymenobacter ocellatus strain Myx 2105 16S ribosomal RNA gene	631_Hymenobacter_ocellatus_Myx
NR_044805.1	Flavobacterium gillisiae strain IC001 16S ribosomal RNA gene	632_Flavobacterium_gillisiae_IC001
NR_044804.1	Flavobacterium tegetincola strain A103 16S ribosomal RNA gene	633_Flavobacterium_tegetincola_A103
NR_044698.1	Myroides odoratus strain ATCC 4651 16S ribosomal RNA gene	634_Myroides_odoratus_ATCC
NR_044697.1	Aquimarina latercula strain ATCC 23177 16S ribosomal RNA gene	635_Aquimarina_latercula_ATCC
NR_044695.1	Flavobacterium hydatis strain ATCC 29551 16S ribosomal RNA gene	636_Flavobacterium_hydatis_ATCC
NR_044568.1	Solitalea koreensis strain R2A36-4 16S ribosomal RNA gene	637_Solitalea_koreensis_R2A36-4
NR_044561.1	Planobacterium taklimakanense strain X-65 16S ribosomal RNA gene	638_Planobacterium_taklimakanense_X-65
NR_044559.1	Chitinophaga niabensis strain JS13-10 16S ribosomal RNA gene	639_Chitinophaga_niabensis_JS13-10
NR_044551.1	Adhaeribacter terreus strain DNG6 16S ribosomal RNA gene	640_Adhaeribacter_terreus_DNG6
NR_044541.1	Niabella ginsengisoli strain GR10-1 16S ribosomal RNA gene	641_Niabella_ginsengisoli_GR10-1
NR_044515.1	Maribacter antarcticus strain CL-AP4 16S ribosomal RNA gene	642_Maribacter_antarcticus_CL-AP4
NR_044481.1	Hymenobacter daecheongensis strain Dae14 16S ribosomal RNA gene	643_Hymenobacter_daecheongensis_Dae14
NR_044480.1	Spirosoma panaciterrae strain Gsoil 1519 16S ribosomal RNA gene	644_Spirosoma_panaciterrae_Gsoil
NR_044463.1	Hymenobacter deserti strain ZLB-3 16S ribosomal RNA gene	645_Hymenobacter_deserti_ZLB-3
NR_044462.1	Algoriphagus aquatilis strain A8-7 16S ribosomal RNA gene	646_Algoriphagus_aquatilis_A8-7
NR_044452.1	Aequorivita capsosiphonis strain A71 16S ribosomal RNA gene	647_Aequorivita_capsosiphonis_A71
NR_044451.1	Lutaonella thermophila strain CC-MHSW-2 16S ribosomal RNA gene	648_Lutaonella_thermophila_CC-MHSW-2
NR_044441.1	Aestuariicola saemankumensis strain SMK-142 16S ribosomal RNA gene	649_Aestuariicola_saemankumensis_SMK-142
NR_044438.1	Tamlana agarivorans strain JW-26 16S ribosomal RNA gene	650_Tamlana_agarivorans_JW-26
NR_044410.1	Psychroflexus sediminis strain YIM C238 16S ribosomal RNA gene	651_Psychroflexus_sediminis_YIM
NR_044408.1	Salinimicrobium terrae strain YIM-C338 16S ribosomal RNA gene	652_Salinimicrobium_terrae_YIM-C338
NR_044388.1	Flavobacterium anhuiense strain D3 16S ribosomal RNA gene	653_Flavobacterium_anhuiense_D3
NR_044376.1	Bizionia argentinensis strain JUB59 16S ribosomal RNA gene	654_Bizionia_argentinensis_JUB59
NR_044367.1	Balneola alkaliphila strain CM41_14b 16S ribosomal RNA gene	655_Balneola_alkaliphila_CM41_14b
NR_044361.1	Gracilimonas tropica strain CL-CB462 16S ribosomal RNA gene	656_Gracilimonas_tropica_CL-CB462
NR_044349.1	Actibacter sediminis strain JC2129 16S ribosomal RNA gene	657_Actibacter_sediminis_JC2129
NR_044346.1	Joostella marina strain En5 16S ribosomal RNA gene	658_Joostella_marina_En5
NR_044339.1	Pedobacter agri strain PB92 16S ribosomal RNA gene	659_Pedobacter_agri_PB92
NR_044329.1	Rudanella lutea strain 5715S-11 16S ribosomal RNA gene	660_Rudanella_lutea_5715S-11
NR_044312.1	Salegentibacter salinarum strain ISL-4 16S ribosomal RNA gene	661_Salegentibacter_salinarum_ISL-4
NR_044301.1	Niabella soli strain JS13-8 16S ribosomal RNA gene	662_Niabella_soli_JS13-8
NR_044292.1	Flavobacterium resistens strain BD-b365 16S ribosomal RNA gene	663_Flavobacterium_resistens_BD-b365
NR_044221.1	Spirosoma luteum strain SPM-10 16S ribosomal RNA gene	664_Spirosoma_luteum_SPM-10
NR_044220.1	Spirosoma spitsbergense strain SPM-9 16S ribosomal RNA gene	665_Spirosoma_spitsbergense_SPM-9
NR_044219.1	Pedobacter terricola strain DS-45 16S ribosomal RNA gene	666_Pedobacter_terricola_DS-45
NR_044218.1	Pedobacter lentus strain DS-40 16S ribosomal RNA gene	667_Pedobacter_lentus_DS-40
NR_044168.1	Chryseobacterium oranimense strain H8 16S ribosomal RNA gene	668_Chryseobacterium_oranimense_H8
NR_044167.1	Chryseobacterium haifense strain H38 16S ribosomal RNA gene	669_Chryseobacterium_haifense_H38
NR_044166.1	Chryseobacterium bovis strain H9 16S ribosomal RNA gene	670_Chryseobacterium_bovis_H9
NR_044090.1	Gaetbulibacter marinus strain IMCC1914 16S ribosomal RNA gene	671_Gaetbulibacter_marinus_IMCC1914
NR_044083.1	Pedobacter insulae strain DS-139 16S ribosomal RNA gene	672_Pedobacter_insulae_DS-139
NR_044069.1	Chryseobacterium daeguense strain K105 16S ribosomal RNA gene	673_Chryseobacterium_daeguense_K105
NR_044006.1	Flavobacterium terrigena strain DS-20 16S ribosomal RNA gene	674_Flavobacterium_terrigena_DS-20
NR_044005.1	Pedobacter terrae strain DS-57 16S ribosomal RNA gene	675_Pedobacter_terrae_DS-57
NR_044004.1	Pontibacter korlensis strain X14-1 16S ribosomal RNA gene	676_Pontibacter_korlensis_X14-1
NR_044003.1	Hymenobacter xinjiangensis strain X2-1g 16S ribosomal RNA gene	677_Hymenobacter_xinjiangensis_X2-1g
NR_043930.1	Pontibacter akesuensis strain AKS 1 16S ribosomal RNA gene	678_Pontibacter_akesuensis_AKS
NR_043917.1	Marinoscillum pacificum strain MRN461 16S ribosomal RNA gene	679_Marinoscillum_pacificum_MRN461
NR_043862.1	Niabella aurantiaca strain R2A15-11 16S ribosomal RNA gene	680_Niabella_aurantiaca_R2A15-11
NR_043809.1	Zhouia amylolytica strain HN-171 16S ribosomal RNA gene	681_Zhouia_amylolytica_HN-171
NR_043771.1	Runella limosa strain EMB111 16S ribosomal RNA gene	682_Runella_limosa_EMB111
NR_043768.1	Flavobacterium croceum strain EMB47 16S ribosomal RNA gene	683_Flavobacterium_croceum_EMB47
NR_043767.1	Flavobacterium filum strain EMB34 16S ribosomal RNA gene	684_Flavobacterium_filum_EMB34
NR_043753.1	Flaviramulus basaltis strain H35 16S ribosomal RNA gene	685_Flaviramulus_basaltis_H35
NR_043678.1	Chryseobacterium wanjuense strain R2A10-2 16S ribosomal RNA gene	686_Chryseobacterium_wanjuense_R2A10-2
NR_043655.1	Flavobacterium suncheonense strain GH29-5 16S ribosomal RNA gene	687_Flavobacterium_suncheonense_GH29-5
NR_043654.1	Flavobacterium daejeonense strain GH1-10 16S ribosomal RNA gene	688_Flavobacterium_daejeonense_GH1-10
NR_043628.1	Croceitalea eckloniae strain DOKDO 025 16S ribosomal RNA gene	689_Croceitalea_eckloniae_DOKDO
NR_043627.1	Croceitalea dokdonensis strain DOKDO 023 16S ribosomal RNA gene	690_Croceitalea_dokdonensis_DOKDO
NR_043626.1	Flagellimonas eckloniae strain DOKDO 007 16S ribosomal RNA gene	691_Flagellimonas_eckloniae_DOKDO
NR_043613.1	Flavobacterium soli strain DS-6 16S ribosomal RNA gene	692_Flavobacterium_soli_DS-6
NR_043610.1	Hymenobacter psychrotolerans strain Tibet-IIU11 16S ribosomal RNA gene	693_Hymenobacter_psychrotolerans_Tibet-IIU11
NR_043594.1	Costertonia aggregata strain KOPRI 13342 16S ribosomal RNA gene	694_Costertonia_aggregata_KOPRI
NR_043593.1	Lacinutrix mariniflava strain AKS432 16S ribosomal RNA gene	695_Lacinutrix_mariniflava_AKS432
NR_043554.1	Flectobacillus lacus strain CL-GP79 16S ribosomal RNA gene	696_Flectobacillus_lacus_CL-GP79
NR_043516.1	Chitinophaga skermanii strain CC-SG1B 16S ribosomal RNA gene	697_Chitinophaga_skermanii_CC-SG1B
NR_043481.1	Flavobacterium saliperosum strain AS 1.3801 16S ribosomal RNA gene	698_Flavobacterium_saliperosum_AS
NR_043456.1	Polaribacter dokdonensis strain DSW-5 16S ribosomal RNA gene	699_Polaribacter_dokdonensis_DSW-5
NR_043453.1	Psychroserpens mesophilus strain KOPRI 13649 16S ribosomal RNA gene	700_Psychroserpens_mesophilus_KOPRI
NR_043321.1	Aquimarina brevivitae strain SMK-19 16S ribosomal RNA gene	701_Aquimarina_brevivitae_SMK-19
NR_043301.1	Lutibacter litoralis strain CL-TF09 16S ribosomal RNA gene	702_Lutibacter_litoralis_CL-TF09
NR_043294.1	Maribacter dokdonensis strain DSW-8 16S ribosomal RNA gene	703_Maribacter_dokdonensis_DSW-8
NR_043176.1	Maribacter arcticus strain KOPRI 20941 16S ribosomal RNA gene	704_Maribacter_arcticus_KOPRI
NR_043127.1	Gillisia illustrilutea strain IC157 16S ribosomal RNA gene	705_Gillisia_illustrilutea_IC157
NR_043126.1	Gillisia sandarakina strain IC148 16S ribosomal RNA gene	706_Gillisia_sandarakina_IC148
NR_043124.1	Bizionia saleffrena strain HFD 16S ribosomal RNA gene	707_Bizionia_saleffrena_HFD
NR_043119.1	Subsaxibacter broadyi strain P7 16S ribosomal RNA gene	708_Subsaxibacter_broadyi_P7
NR_043117.1	Subsaximicrobium wynnwilliamsii strain G#7 16S ribosomal RNA gene	709_Subsaximicrobium_wynnwilliamsii_G#7
NR_043102.1	Yeosuana aromativorans strain GW1-1 16S ribosomal RNA gene	710_Yeosuana_aromativorans_GW1-1
NR_043099.1	Salegentibacter flavus strain Fg 69 16S ribosomal RNA gene	711_Salegentibacter_flavus_Fg
NR_043080.1	Tenacibaculum lutimaris strain TF-26 16S ribosomal RNA gene	712_Tenacibaculum_lutimaris_TF-26
NR_042999.1	Flavobacterium weaverense strain AT1042 16S ribosomal RNA gene	713_Flavobacterium_weaverense_AT1042
NR_042926.1	Chryseobacterium indoltheticum strain LMG 4025 16S ribosomal RNA gene	714_Chryseobacterium_indoltheticum_LMG
NR_042908.1	Muricauda flavescens strain SW-62 16S ribosomal RNA gene	715_Muricauda_flavescens_SW-62
NR_042631.1	Tenacibaculum gallaicum strain A37.1 16S ribosomal RNA gene	716_Tenacibaculum_gallaicum_A371
NR_042630.1	Tenacibaculum soleae strain LL04 12.1.7 16S ribosomal RNA gene	717_Tenacibaculum_soleae_LL04
NR_042628.1	Eudoraea adriatica strain AS06/20a 16S ribosomal RNA gene	718_Eudoraea_adriatica_AS06/20a
NR_042627.1	Maribacter forsetii strain KT02ds18-6 16S ribosomal RNA gene	719_Maribacter_forsetii_KT02ds18-6
NR_042606.1	Algibacter mikhailovii strain LMG 23988 16S ribosomal RNA gene	720_Algibacter_mikhailovii_LMG
NR_042605.1	Pedobacter steynii strain WB 2.3-45 16S ribosomal RNA gene	721_Pedobacter_steynii_WB
NR_042602.1	Pedobacter westerhofensis strain WB 3.3-22 16S ribosomal RNA gene	722_Pedobacter_westerhofensis_WB
NR_042598.1	Mucilaginibacter gracilis strain TPT18 16S ribosomal RNA gene	723_Mucilaginibacter_gracilis_TPT18
NR_042597.1	Mucilaginibacter paludis strain TPT56 16S ribosomal RNA gene	724_Mucilaginibacter_paludis_TPT56
NR_042540.1	Flavobacterium ceti strain 454-2 16S ribosomal RNA gene	725_Flavobacterium_ceti_454-2
NR_042494.1	Terrimonas ferruginea strain DSM 30193 16S ribosomal RNA gene	726_Terrimonas_ferruginea_DSM
NR_042464.1	Chryseobacterium hispanicum strain VP48 16S ribosomal RNA gene	727_Chryseobacterium_hispanicum_VP48
NR_042446.1	Pedobacter aquatilis strain AR107 16S ribosomal RNA gene	728_Pedobacter_aquatilis_AR107
NR_042444.1	Aquimarina intermedia strain R-28470 16S ribosomal RNA gene	729_Aquimarina_intermedia_R-28470
NR_042420.1	Pontibacter roseus strain SRC-1 16S ribosomal RNA gene	730_Pontibacter_roseus_SRC-1
NR_042410.1	Chryseobacterium piscium strain LMG 23089 16S ribosomal RNA gene	731_Chryseobacterium_piscium_LMG
NR_042370.1	Chryseobacterium vrystaatense strain R-23566 16S ribosomal RNA gene	732_Chryseobacterium_vrystaatense_R-23566
NR_042354.1	Myroides odoratimimus strain CCUG 39352 16S ribosomal RNA gene	733_Myroides_odoratimimus_CCUG
NR_042335.1	Dyadobacter crusticola strain CP183-8 16S ribosomal RNA gene	734_Dyadobacter_crusticola_CP183-8
NR_042316.1	Haliscomenobacter hydrossis strain DSM 1100 16S ribosomal RNA gene	735_Haliscomenobacter_hydrossis_DSM
NR_042278.1	Algoriphagus alkaliphilus strain AC-74 16S ribosomal RNA gene	736_Algoriphagus_alkaliphilus_AC-74
NR_042235.1	Adhaeribacter aquaticus strain MBRG1.5 16S ribosomal RNA gene	737_Adhaeribacter_aquaticus_MBRG15
NR_042226.1	Dyadobacter hamtensis strain HHS 11 16S ribosomal RNA gene	738_Dyadobacter_hamtensis_HHS
NR_042188.1	Arenibacter palladensis strain LMG 21972 16S ribosomal RNA gene	739_Arenibacter_palladensis_LMG
NR_042187.1	Cloacibacterium normanense strain NRS1 16S ribosomal RNA gene	740_Cloacibacterium_normanense_NRS1
NR_042172.1	Hymenobacter norwichensis strain NS/50 16S ribosomal RNA gene	741_Hymenobacter_norwichensis_NS/50
NR_042141.1	Gillisia limnaea strain R-8282 16S ribosomal RNA gene	742_Gillisia_limnaea_R-8282
NR_042135.1	Sphingobacterium thalpophilum strain DSM 11723 16S ribosomal RNA gene	743_Sphingobacterium_thalpophilum_DSM
NR_042134.1	Sphingobacterium mizutaii strain DSM 11724 16S ribosomal RNA gene	744_Sphingobacterium_mizutaii_DSM
NR_042088.1	Flavobacterium denitrificans strain ED5 16S ribosomal RNA gene	745_Flavobacterium_denitrificans_ED5
NR_042022.1	Leeuwenhoekiella aequorea strain R7695 16S ribosomal RNA gene	746_Leeuwenhoekiella_aequorea_R7695
NR_041632.1	Limibacter armeniacum strain YM11-185 16S ribosomal RNA gene	747_Limibacter_armeniacum_YM11-185
NR_041615.1	Mucilaginibacter kameinonensis strain SCK 16S ribosomal RNA gene	748_Mucilaginibacter_kameinonensis_SCK
NR_041540.1	Chitinophaga terrae Kim and Jung 2007 strain KP01 16S ribosomal RNA gene	749_Chitinophaga_terrae_
NR_041537.1	Aureispira maritima strain 59SA 16S ribosomal RNA gene	750_Aureispira_maritima_59SA
NR_041534.1	Perexilibacter aurantiacus strain Shu-F-UV2-2 16S ribosomal RNA gene	751_Perexilibacter_aurantiacus_Shu-F-UV2-2
NR_041525.1	Persicitalea jodogahamensis strain Shu-9-SY12-35C 16S ribosomal RNA gene	752_Persicitalea_jodogahamensis_Shu-9-SY12-35C
NR_041514.1	Robiginitalea myxolifaciens strain YM6-073 16S ribosomal RNA gene	753_Robiginitalea_myxolifaciens_YM6-073
NR_041507.1	Pedobacter daechungensis strain Dae 13 16S ribosomal RNA gene	754_Pedobacter_daechungensis_Dae
NR_041505.1	Mucilaginibacter daejeonensis strain Jip 10 16S ribosomal RNA gene	755_Mucilaginibacter_daejeonensis_Jip
NR_041504.1	Olivibacter ginsengisoli strain Gsoil 060 16S ribosomal RNA gene	756_Olivibacter_ginsengisoli_Gsoil
NR_041502.1	Olivibacter terrae strain Jip13 16S ribosomal RNA gene	757_Olivibacter_terrae_Jip13
NR_041499.1	Flavisolibacter ginsengiterrae strain Gsoil 492 16S ribosomal RNA gene	758_Flavisolibacter_ginsengiterrae_Gsoil
NR_041489.1	Rapidithrix thailandica strain TISTR 1750 16S ribosomal RNA gene	759_Rapidithrix_thailandica_TISTR
NR_041486.1	Chitinophaga ginsengisegetis strain Gsoil 040 16S ribosomal RNA gene	760_Chitinophaga_ginsengisegetis_Gsoil
NR_041463.1	Marixanthomonas ophiurae strain KMM 3046 16S ribosomal RNA gene	761_Marixanthomonas_ophiurae_KMM
NR_041451.1	Gilvibacter sediminis strain Mok-1-36 16S ribosomal RNA gene	762_Gilvibacter_sediminis_Mok-1-36
NR_041438.1	Flammeovirga kamogawensis strain YS10 16S ribosomal RNA gene	763_Flammeovirga_kamogawensis_YS10
NR_041437.1	Hymenobacter soli strain PB17 16S ribosomal RNA gene	764_Hymenobacter_soli_PB17
NR_041389.1	Aureispira marina strain 24 16S ribosomal RNA gene	765_Aureispira_marina_24
NR_041373.1	Emticicia ginsengisoli strain Gsoil 085 16S ribosomal RNA gene	766_Emticicia_ginsengisoli_Gsoil
NR_041271.1	Algoriphagus boritolerans strain T-22 16S ribosomal RNA gene	767_Algoriphagus_boritolerans_T-22
NR_041250.1	Terrimonas lutea strain DY 16S ribosomal RNA gene	768_Terrimonas_lutea_DY
NR_041052.1	Flavobacterium granuli strain Kw05 16S ribosomal RNA gene	769_Flavobacterium_granuli_Kw05
NR_041042.1	Myroides pelagicus strain SM1 16S ribosomal RNA gene	770_Myroides_pelagicus_SM1
NR_040929.1	Kriegella aquimaris strain KMM 3665 16S ribosomal RNA gene	771_Kriegella_aquimaris_KMM
NR_040921.1	Microscilla marina strain IFO 16560 16S ribosomal RNA gene	772_Microscilla_marina_IFO
NR_040920.1	Marinoscillum furvescens strain NBRC 15994 16S ribosomal RNA gene	773_Marinoscillum_furvescens_NBRC
NR_040919.1	Flexithrix dorotheae strain IFO 15987 16S ribosomal RNA gene	774_Flexithrix_dorotheae_IFO
NR_040917.1	Chitinophaga sancti strain IFO 15057 16S ribosomal RNA gene	775_Chitinophaga_sancti_IFO
NR_040916.1	Flexibacter ruber strain IFO 16677 16S ribosomal RNA gene	776_Flexibacter_ruber_IFO
NR_040915.1	Flexibacter roseolus strain IFO 16486 16S ribosomal RNA gene	777_Flexibacter_roseolus_IFO
NR_040913.1	Flexibacter polymorphus strain IFO 16703 16S ribosomal RNA gene	778_Flexibacter_polymorphus_IFO
NR_040912.1	Tenacibaculum ovolyticum strain IFO 15947 16S ribosomal RNA gene	779_Tenacibaculum_ovolyticum_IFO
NR_040905.1	Crocinitomix catalasitica strain IFO 15977 16S ribosomal RNA gene	780_Crocinitomix_catalasitica_IFO
NR_044576.1	Parasegetibacter luojiensis strain RHYL-37 16S ribosomal RNA gene	781_Parasegetibacter_luojiensis_RHYL-37
NR_044565.1	Mucilaginibacter ximonensis strain XM-003 16S ribosomal RNA gene	782_Mucilaginibacter_ximonensis_XM-003
NR_044564.1	Winogradskyella echinorum strain KMM 6211 16S ribosomal RNA gene	783_Winogradskyella_echinorum_KMM
NR_044502.1	Cellulophaga tyrosinoxydans strain EM41 16S ribosomal RNA gene	784_Cellulophaga_tyrosinoxydans_EM41
NR_044501.1	Jejuia pallidilutea strain EM39 16S ribosomal RNA gene	785_Jejuia_pallidilutea_EM39
NR_044404.1	Mucilaginibacter oryzae strain B9 16S ribosomal RNA gene	786_Mucilaginibacter_oryzae_B9
NR_044354.1	Chryseobacterium hungaricum strain CHB-20p 16S ribosomal RNA gene	787_Chryseobacterium_hungaricum_CHB-20p
NR_044281.1	Lewinella antarctica strain IMCC3223 16S ribosomal RNA gene	788_Lewinella_antarctica_IMCC3223
NR_044279.1	Ulvibacter antarcticus strain IMCC3101 16S ribosomal RNA gene	789_Ulvibacter_antarcticus_IMCC3101
NR_044260.1	Salinimicrobium xinjiangense strain BH206 16S ribosomal RNA gene	790_Salinimicrobium_xinjiangense_BH206
NR_044249.1	Algoriphagus hitonicola strain 7-UAH 16S ribosomal RNA gene	791_Algoriphagus_hitonicola_7-UAH
NR_044208.1	Flavobacterium lindanitolerans strain IP-10 16S ribosomal RNA gene	792_Flavobacterium_lindanitolerans_IP-10
NR_044202.1	Tenacibaculum aiptasiae strain a4 16S ribosomal RNA gene	793_Tenacibaculum_aiptasiae_a4
NR_044196.1	Algoriphagus vanfongensis strain KMM 6241 16S ribosomal RNA gene	794_Algoriphagus_vanfongensis_KMM
NR_044119.1	Parapedobacter soli strain DCY14 16S ribosomal RNA gene	795_Parapedobacter_soli_DCY14
NR_043967.1	Tenacibaculum litopenaei strain B-I 16S ribosomal RNA gene	796_Tenacibaculum_litopenaei_B-I
NR_043933.1	Parapedobacter koreensis strain Jip14 16S ribosomal RNA gene	797_Parapedobacter_koreensis_Jip14
NR_043907.1	Salinimicrobium catena strain HY1 16S ribosomal RNA gene	798_Salinimicrobium_catena_HY1
NR_043903.1	Cyclobacterium lianum strain HY9 16S ribosomal RNA gene	799_Cyclobacterium_lianum_HY9
NR_043805.1	Olivibacter sitiensis strain AW-6 16S ribosomal RNA gene	800_Olivibacter_sitiensis_AW-6
NR_043758.1	Mesonia mobilis strain KMM 6059 16S ribosomal RNA gene	801_Mesonia_mobilis_KMM
NR_043727.1	Chryseobacterium caeni strain N4 16S ribosomal RNA gene	802_Chryseobacterium_caeni_N4
NR_043715.1	Chryseobacterium taiwanense strain BCRC 17412 16S ribosomal RNA gene	803_Chryseobacterium_taiwanense_BCRC
NR_043695.1	Leeuwenhoekiella blandensis strain MED217 16S ribosomal RNA gene	804_Leeuwenhoekiella_blandensis_MED217
NR_043635.1	Gillisia myxillae strain UST050418-085 16S ribosomal RNA gene	805_Gillisia_myxillae_UST050418-085
NR_043531.1	Roseivirga spongicola strain UST030701-084 16S ribosomal RNA gene	806_Roseivirga_spongicola_UST030701-084
NR_043530.1	Fabibacter halotolerans strain UST030701-097 16S ribosomal RNA gene	807_Fabibacter_halotolerans_UST030701-097
NR_043517.1	Nonlabens spongiae strain UST030701-156 16S ribosomal RNA gene	808_Nonlabens_spongiae_UST030701-156
NR_043464.1	Capnocytophaga leadbetteri strain AHN8855 16S ribosomal RNA gene	809_Capnocytophaga_leadbetteri_AHN8855
NR_043320.1	Nonlabens tegetincola strain UST030701-324 16S ribosomal RNA gene	810_Nonlabens_tegetincola_UST030701-324
NR_043255.1	Gaetbulibacter saemankumensis strain SMK-12 16S ribosomal RNA gene	811_Gaetbulibacter_saemankumensis_SMK-12
NR_043230.1	Winogradskyella poriferorum strain UST030701-295 16S ribosomal RNA gene	812_Winogradskyella_poriferorum_UST030701-295
NR_036862.1	Elizabethkingia miricola strain W3-B1 16S ribosomal RNA gene	813_Elizabethkingia_miricola_W3-B1
NR_029359.1	Hymenobacter roseosalivarius strain AA718 16S ribosomal RNA gene	814_Hymenobacter_roseosalivarius_AA718
NR_029353.1	Coenonia anatina strain 1502-91 16S ribosomal RNA gene	815_Coenonia_anatina_1502-91
NR_029282.1	Rhodothermus marinus strain R-10 16S ribosomal RNA gene	816_Rhodothermus_marinus_R-10
NR_029190.1	Psychroserpens burtonensis strain ACAM 188 16S ribosomal RNA gene	817_Psychroserpens_burtonensis_ACAM
NR_029076.1	Formosa algae strain F89 16S ribosomal RNA gene	818_Formosa_algae_F89
NR_029010.1	Flavobacterium micromati strain R-9192 16S ribosomal RNA gene	819_Flavobacterium_micromati_R-9192
NR_029009.1	Flavobacterium degerlachei strain R-9106 16S ribosomal RNA gene	820_Flavobacterium_degerlachei_R-9106
NR_029000.1	Arcicella aquatica strain NO-502 16S ribosomal RNA gene	821_Arcicella_aquatica_NO-502
NR_028956.1	Gelidibacter mesophilus strain 2SM29 16S ribosomal RNA gene	822_Gelidibacter_mesophilus_2SM29
NR_028942.1	Chryseobacterium defluvii strain B2 16S ribosomal RNA gene	823_Chryseobacterium_defluvii_B2
NR_028854.1	Psychroflexus tropicus strain LA1 16S ribosomal RNA gene	824_Psychroflexus_tropicus_LA1
NR_028815.1	Chryseobacterium koreense strain Chj707 16S ribosomal RNA gene	825_Chryseobacterium_koreense_Chj707
NR_028696.1	Lewinella persica strain T-3 16S ribosomal RNA gene	826_Lewinella_persica_T-3
NR_028695.1	Lewinella nigricans strain SS-2 16S ribosomal RNA gene	827_Lewinella_nigricans_SS-2
NR_028693.1	Lewinella cohaerens strain II-2 16S ribosomal RNA gene	828_Lewinella_cohaerens_II-2
NR_028638.1	Chitinophaga japonensis strain 758 16S ribosomal RNA gene	829_Chitinophaga_japonensis_758
NR_027568.1	Kordia algicida strain OT-1 16S ribosomal RNA gene	830_Kordia_algicida_OT-1
NR_027184.1	Cryomorpha ignava strain QSSC1-22 16S ribosomal RNA gene	831_Cryomorpha_ignava_QSSC1-22
NR_025538.1	Flavobacterium gelidilacus strain R-8899 16S ribosomal RNA gene	832_Flavobacterium_gelidilacus_R-8899
NR_025537.1	Sphingobacterium faecium strain DSM 11690 16S ribosomal RNA gene	833_Sphingobacterium_faecium_DSM
NR_025463.1	Sporocytophaga myxococcoides strain DSM 11118 16S ribosomal RNA gene	834_Sporocytophaga_myxococcoides_DSM
NR_025398.1	Hymenobacter aerophilus strain I/26Cor1 16S ribosomal RNA gene	835_Hymenobacter_aerophilus_I/26Cor1
NR_025255.1	Brumimicrobium glaciale strain ACAM 645 16S ribosomal RNA gene	836_Brumimicrobium_glaciale_ACAM
NR_025043.1	Riemerella columbina strain LMG 11607 16S ribosomal RNA gene	837_Riemerella_columbina_LMG
NR_025020.1	Flavobacterium frigidarium strain A2i 16S ribosomal RNA gene	838_Flavobacterium_frigidarium_A2i
NR_025004.1	Runella zeae strain NS12 16S ribosomal RNA gene	839_Runella_zeae_NS12
NR_024893.1	Arenibacter latericius strain EI10 16S ribosomal RNA gene	840_Arenibacter_latericius_EI10
NR_024865.1	Flavobacterium xanthum strain ACAM 81 16S ribosomal RNA gene	841_Flavobacterium_xanthum_ACAM
NR_026095.1	Capnocytophaga sputigena strain ATCC 33612 16S ribosomal RNA gene	842_Capnocytophaga_sputigena_ATCC
NR_026041.1	Polaribacter filamentus strain 215 16S ribosomal RNA gene	843_Polaribacter_filamentus_215
NR_026026.1	Gelidibacter algens strain C8ST5 16S ribosomal RNA gene	844_Gelidibacter_algens_C8ST5
NR_025829.1	Cytophaga aurantiaca strain NCIMB 8628 16S ribosomal RNA gene	845_Cytophaga_aurantiaca_NCIMB
NR_025827.1	Bizionia paragorgiae strain KMM 6029 16S ribosomal RNA gene	846_Bizionia_paragorgiae_KMM
NR_025821.1	Pibocella ponti strain KMM 6031 16S ribosomal RNA gene	847_Pibocella_ponti_KMM
NR_025809.1	Chryseobacterium antarcticum strain AT1013 16S ribosomal RNA gene	848_Chryseobacterium_antarcticum_AT1013
NR_025808.1	Algoriphagus marincola strain SW-2 16S ribosomal RNA gene	849_Algoriphagus_marincola_SW-2
NR_025641.1	Aequorivita crocea strain Y12-2 16S ribosomal RNA gene	850_Aequorivita_crocea_Y12-2
NR_025634.1	Aquiflexum balticum strain BA160 16S ribosomal RNA gene	851_Aquiflexum_balticum_BA160
NR_102965.1	Blattabacterium sp. (Periplaneta americana) str. BPLAN strain BPLAN 16S ribosomal RNA	852_Blattabacterium_sp_americana)
NR_102963.1	Blattabacterium sp. (Panesthia angustipennis spadica) str. BPAA strain BPAA 16S ribosomal RNA	853_Blattabacterium_sp_angustipennis
NR_102962.1	Blattabacterium sp. (Mastotermes darwiniensis) str. MADAR strain MADAR 16S ribosomal RNA	854_Blattabacterium_sp_darwiniensis)
NR_102796.1	Candidatus Sulcia muelleri GWSS strain GWSS 16S ribosomal RNA	855_Candidatus_Sulcia_GWSS
NR_102785.1	Blattabacterium sp. (Cryptocercus punctulatus) str. Cpu strain Cpu 16S ribosomal RNA	856_Blattabacterium_sp_punctulatus)
NR_102496.1	Candidatus Uzinura diaspidicola str. ASNER strain ASNER 16S ribosomal RNA	857_Candidatus_Uzinura_str
NR_074992.1	Maribacter sp. HTCC2170 strain HTCC2170 16S ribosomal RNA	858_Maribacter_sp_strain
NR_074707.1	Gramella forsetii KT0803 strain KT0803 16S ribosomal RNA	859_Gramella_forsetii_strain
NR_074630.1	Flavobacterium psychrophilum JIP02/86 strain JIP02/86 16S ribosomal RNA	860_Flavobacterium_psychrophilum_strain
NR_074618.1	Saprospira grandis str. Lewin strain Lewin 16S ribosomal RNA	861_Saprospira_grandis_Lewin
NR_074580.1	Flavobacterium columnare ATCC 49512 strain ATCC 49512 16S ribosomal RNA	862_Flavobacterium_columnare_49512
NR_074574.1	Candidatus Amoebophilus asiaticus 5a2 strain 5a2 16S ribosomal RNA	863_Candidatus_Amoebophilus_5a2
NR_074560.1	Krokinobacter sp. 4H-3-7-5 strain 4H-3-7-5 16S ribosomal RNA	864_Krokinobacter_sp_strain
NR_074543.1	Flavobacteriaceae bacterium 3519-10 strain 3519-10 16S ribosomal RNA	865_Flavobacteriaceae_bacterium_strain
NR_074508.1	Sphingobacterium sp. 21 strain 21 16S ribosomal RNA	866_Sphingobacterium_sp_strain
NR_074468.1	Lacinutrix sp. 5H-3-7-4 strain 5H-3-7-4 16S ribosomal RNA	867_Lacinutrix_sp_strain
NR_074409.1	Capnocytophaga canimorsus Cc5 strain Cc5 16S ribosomal RNA	868_Capnocytophaga_canimorsus_strain
JN233129.1	Uncultured Flavobacterium sp. clone IMS3R7 16S ribosomal RNA	869_Flavobacterium_sp_IMS3R7
JN233120.1	Uncultured Flavobacterium sp. clone OS3BR54 16S ribosomal RNA	870_Flavobacterium_sp_OS3BR54
JN233115.1	Uncultured Flavobacterium sp. clone IMS3R80 16S ribosomal RNA	871_Flavobacterium_sp_IMS3R80
JN233095.1	Uncultured Flavobacterium sp. clone OS3SR77 16S ribosomal RNA	872_Flavobacterium_sp_OS3SR77
JN233070.1	Uncultured Flavobacterium sp. clone IMS3R44 16S ribosomal RNA	873_Flavobacterium_sp_IMS3R44
JN233067.1	Uncultured Sphingobacteria bacterium clone IMS2R39 16S ribosomal RNA	874_Sphingobacteria_bacterium_IMS2R39
JN233055.1	Uncultured Flavobacterium sp. clone IMS2R106 16S ribosomal RNA	875_Flavobacterium_sp_IMS2R106
JN233047.1	Uncultured Flavobacterium sp. clone IMS3R67 16S ribosomal RNA	876_Flavobacterium_sp_IMS3R67
JN233046.1	Uncultured Flavobacterium sp. clone OS2SR54 16S ribosomal RNA	877_Flavobacterium_sp_OS2SR54
JN233042.1	Uncultured Sphingobacteria bacterium clone IMS2R19 16S ribosomal RNA	878_Sphingobacteria_bacterium_IMS2R19
JN233039.1	Uncultured Flavobacterium sp. clone OS3BR40 16S ribosomal RNA	879_Flavobacterium_sp_OS3BR40
JN233031.1	Uncultured Flavobacterium sp. clone OS3SR76 16S ribosomal RNA	880_Flavobacterium_sp_OS3SR76
JN233023.1	Uncultured Flavobacterium sp. clone IMS2R18 16S ribosomal RNA	881_Flavobacterium_sp_IMS2R18
JN233006.1	Uncultured Flavobacterium sp. clone IMS2R29 16S ribosomal RNA	882_Flavobacterium_sp_IMS2R29
JN232997.1	Uncultured Flavobacterium sp. clone IMS2R38 16S ribosomal RNA	883_Flavobacterium_sp_IMS2R38
JN232993.1	Uncultured Flavobacterium sp. clone OS2BR40 16S ribosomal RNA	884_Flavobacterium_sp_OS2BR40
JN232985.1	Uncultured Flavobacterium sp. clone IMS2R3 16S ribosomal RNA	885_Flavobacterium_sp_IMS2R3
JN232983.1	Uncultured Flavobacterium sp. clone OS3MR22 16S ribosomal RNA	886_Flavobacterium_sp_OS3MR22
JQ071856.1	Uncultured Sphingobacterium sp. clone JJc87 16S ribosomal RNA	887_Sphingobacterium_sp_JJc87
HQ658664.1	Cytophaga sp. T2/21.8 16S ribosomal RNA	888_Cytophaga_sp
M58794.1	MIORR16SD Microscilla sericea 16S ribosomal RNA	889_Microscilla_sericea
AM936482.1	Uncultured Sphingobacteriales bacterium partial 16S rRNA gene	890_Sphingobacteriales_bacterium
AM936464.1	Uncultured Sphingobacteriales bacterium partial 16S rRNA gene	891_Sphingobacteriales_bacterium
AM936239.1	Uncultured Sphingobacteriales bacterium partial 16S rRNA gene	892_Sphingobacteriales_bacterium
AM936238.1	Uncultured FlavoSolibacter sp. partial 16S rRNA gene	893_FlavoSolibacter_sp
AM989798.1	Uncultured Sphingobacteriales bacterium partial 16S ribosomal RNA	894_Sphingobacteriales_bacterium
AM989796.1	Uncultured Sphingobacteriales bacterium partial 16S ribosomal RNA	895_Sphingobacteriales_bacterium
AM989794.1	Uncultured Sphingobacteriales bacterium partial 16S ribosomal RNA	896_Sphingobacteriales_bacterium
AM989790.1	Uncultured Sphingobacteriales bacterium partial 16S ribosomal RNA	897_Sphingobacteriales_bacterium
AM989783.1	Uncultured Sphingobacteriales bacterium partial 16S ribosomal RNA	898_Sphingobacteriales_bacterium
AM989781.1	Uncultured Sphingobacteriales bacterium partial 16S ribosomal RNA	899_Sphingobacteriales_bacterium
AM989779.1	Uncultured Sphingobacteriales bacterium partial 16S ribosomal RNA	900_Sphingobacteriales_bacterium
AM989777.1	Uncultured Sphingobacteriales bacterium partial 16S ribosomal RNA	901_Sphingobacteriales_bacterium
AM989775.1	Uncultured Sphingobacteriales bacterium partial 16S ribosomal RNA	902_Sphingobacteriales_bacterium
AM989771.1	Uncultured Sphingobacteriales bacterium partial 16S ribosomal RNA	903_Sphingobacteriales_bacterium
AM989769.1	Uncultured Sphingobacteriales bacterium partial 16S ribosomal RNA	904_Sphingobacteriales_bacterium
AM989589.1	Uncultured Flexibacter sp. partial 16S ribosomal RNA	905_Flexibacter_sp_
AM989569.1	Uncultured Adhaeribacter sp. partial 16S ribosomal RNA	906_Adhaeribacter_sp_
AM989564.1	Uncultured Flavobacterium sp. partial 16S ribosomal RNA	907_Flavobacterium_sp_
AM989561.1	Uncultured Flavobacterium sp. partial 16S ribosomal RNA	908_Flavobacterium_sp_
AM989557.1	Uncultured Flavobacterium sp. partial 16S ribosomal RNA	909_Flavobacterium_sp_
AM981380.1	Uncultured Salinibacter sp. partial 16S rRNA	910_Salinibacter_sp_
AM981379.1	Uncultured Salinibacter sp. partial 16S rRNA	911_Salinibacter_sp_
AM981378.1	Uncultured Salinibacter sp. partial 16S rRNA	912_Salinibacter_sp_
AM981374.1	Uncultured Salinibacter sp. partial 16S rRNA	913_Salinibacter_sp_
AY324525.1	Uncultured Sphingobacteria bacterium 16S ribosomal RNA	914_Uncultured_Sphingobacteria_
AH001617.1	SEG_CYTRRDA0 Cytophaga xylanolytica 16S rRNA	915_Cytophaga_xylanolytica_
M80587.1	CYTRRDA03 Cytophaga xylanolytica 16S rRNA	916_Cytophaga_xylanolytica_
M80585.1	CYTRRDA01 Cytophaga xylanolytica 16S rRNA	917_Cytophaga_xylanolytica_
FM165652.1	Uncultured Tenacibaculum sp. partial 16S ribosomal RNA	918_Uncultured_Tenacibaculum_
AJ628046.1	Mariniflexile fucanivorans partial 16S rRNA gene	919_Mariniflexile_fucanivorans_
AJ876670.1	Flavobacterium sp. B3_26 partial 16S rRNA gene	920_Flavobacterium_sp_
M58782.1	FBCRR16SC Flexibacter elegans 16S ribosomal RNA	921_Flexibacter_elegans
M64628.1	FBCSSRNAA Flexibacter aggregans small subunit rRNA sequence	922_Flexibacter_aggregans
AB033630.1	Pedobacter sp. KP-2 16S rRNA	923_Pedobacter_sp_
M61002.1	ATMRG23P Polaribacter irgensii small subunit ribosomal RNA gene	924_Polaribacter_irgensii_
D14018.1	Flavobacterium meningosepticum 16S ribosomal RNA	925_Flavobacterium_meningosepticum_
U60104.1	RAU60104 Riemerella anatipestifer serotype 19 strain 30/90 16S ribosomal RNA	926_Riemerella_serotype
M62789.1	SIORRDA S.linguale 16S ribosomal RNA	927_Slinguale_ribosomal
L19156.1	ORBRR16S Ornithobacterium rhinotracheale 16S ribosomal RNA	928_Ornithobacterium_16S
L14638.1	CCYRRDD Capnocytophaga cynodegmi 16S ribosomal RNA	929_Capnocytophaga_16S
L14635.1	CCYRRDA Capnocytophaga ochracea 16S ribosomal RNA	930_Capnocytophaga_16S
M58793.1	MIORR16SC Microscilla marina 16S ribosomal RNA	931_Microscilla_16S
M58792.1	MIORR16SB Microscilla furvescens 16S ribosomal RNA	932_Microscilla_16S
M58791.1	MIORR16SA Microscilla aggregans catalatica 16S ribosomal RNA	933_Microscilla_catalatica
M62807.1	FVBRRL F.odoratum large subunit ribosomal RNA	934_Fodoratum
M62798.1	FVBRRDD F.ferrugineum 16S ribosomal RNA	935_Fferrugineum
M62797.1	FVBRRD F.aquatile 16S ribosomal RNA	936_Faquatile
M92278.1	FVBRGDX Flavobacterium gondwanense 16S ribosomal RNA gene	937_Flavobacterium
M62795.1	FBCRRDC F.sancti 16S ribosomal RNA	938_Fsancti_ribosomal
M58788.1	FBCRR16SI Flexibacter ruber 16S ribosomal RNA	939_Flexibacter
M58787.1	FBCRR16SH Flexibacter roseolus 16S ribosomal RNA	940_Flexibacter
M58786.1	FBCRR16SG Flexibacter polymorphus 16S ribosomal RNA	941_Flexibacter
M58783.1	FBCRR16SD Flexibacter elegans 16S ribosomal RNA	942_Flexibacter
M62796.1	CYTRRD C.lytica 16S ribosomal RNA	943_Clytica
M58765.1	CYTRR16SB Cytophaga diffluens 16S ribosomal RNA	944_Cytophaga
NR_074613.1	[Eubacterium] eligens strain ATCC 27750 16S ribosomal RNA gene	945_Eubacterium_eligens

## Sheet: Clostridiales
Accession No.	Description	ID
L04704.1	EUBRRDB_Eubacterium_sp._(OS-7)	1_E_sp._OS-7
M62774.1	EUBRRDRAA_Eubacterium_sp._(OS-4)	2_E_sp._OS-4
L04703.1	EUBRRDA_Eubacterium_sp._(OS-20)	3_E_sp._OS-20
NR_118671.1	Eubacterium_combesii_strain_ATCC_25545	4_E_combesii_strain_ATCC_25545
L04707.1	EUBRRDE_Eubacterium_sp._(OS_type_L)	5_E_sp._OS_type_L
NR_044819.1	Filifactor_alocis_strain_ATCC_35896	6_F_alocis1_strain_ATCC_35896
NR_074781.1	Sulfobacillus_acidophilus_TPY_strain_TPY	7_S_acidophilus_TPY_strain_TPY
AH003323.1	SEG_BAIRRDD0_Sulfobacillus_sp._BC1	8_S_sp._BC1
NR_040945.1	Sulfobacillus_thermosulfidooxidans_strain_DSM_9293	9_S_thermosulfidooxidans_strain_DSM_9293
NR_043568.1	Sulfobacillus_thermotolerans_strain_Kr1	10_S_thermotolerans_strain_Kr1
M34417.1	DSORR1618_Desulfotomaculum_orientis	11_Des_orientis
L04711.1	EUBRRDI_Eubacterium_sp._(OS_type_K)	14_E_sp._OS_type_K
NR_074545.1	Candidatus_Arthromitus_sp._SFB-mouse-Japan	15_Ar_sp._SFB-mouse-Japan
NR_125573.1	Anaerococcus_pacaensis_strain_9403502	16_A_pacaensis_strain_9403502
NR_026360.1	Anaerococcus_octavius_strain_NCTC_9810	17_A_octavius_strain_NCTC_9810
NR_115506.1	Anaerococcus_tetradius_strain_GIFU_7672	18_A_tetradius_strain_GIFU_7672
NR_115503.1	Anaerococcus_prevotii_strain_GIFU_7658	19_A_prevotii_strain_GIFU_7658
NR_041941.1	Anaerococcus_tetradius_strain_CCUG_46590	20_A_tetradius_strain_CCUG_46590
NR_074575.1	Anaerococcus_prevotii_strain_DSM_20548	21_A_prevotii_strain_DSM_20548
NR_113565.1	Anaerococcus_lactolyticus_strain_JCM_8140	22_A_lactolyticus_strain_JCM_8140
NR_115887.1	Anaerococcus_murdochii_strain_WAL_17230	23_A_murdochii_strain_WAL_17230
NR_115504.1	Anaerococcus_hydrogenalis_strain_GIFU_7662	24_A_hydrogenalis_strain_GIFU_7662
NR_114314.1	Anaerococcus_vaginalis_strain_JCM_8138	25_A_vaginalis_strain_JCM_8138
NR_115260.1	Eubacterium_yurii_subsp._schtitka_strain_ATCC_43716	26_E_yurii_subsp._schtitka_strain_ATCC_43716
NR_115259.1	Eubacterium_yurii_subsp._margaretiae_strain_ATCC_43715	27_E_yurii_subsp._margaretiae_strain_ATCC_43715
NR_104843.1	Eubacterium_yurii_strain_SM14	28_E_yurii_strain_SM14
NR_044205.1	Dethiobacter_alkaliphilus_strain_AHT_1	29_Det_alkaliphilus_strain_AHT_1
NR_125624.1	Proteinivorax_tanatarense_strain_Z-910	30_Pro_tanatarense_strain_Z-910
U21809.1	CSU21809_Anaerobranca_horikoshii	31_Ana_horikoshii
NR_117638.1	Anaerobranca_horikoshii_strain_DSM_9786	32_Ana_horikoshii_strain_DSM_9786
NR_025050.1	Anaerobranca_gottschalkii_strain_LBS3	33_Ana_gottschalkii_strain_LBS3
NR_116331.1	Murdochiella_asaccharolytica_strain_WAL_1855C	34_Mur_asaccharolytica_strain_WAL_1855C
NR_040843.1	Gallicola_barnesae_strain_DSM_3244	35_Gal_barnesae_strain_DSM_3244
NR_113066.1	Bacteroides_coagulans_strain_JCM_12528	36_Bac_coagulans_strain_JCM_12528
NR_118641.1	Helcococcus_seattlensis_strain_F5780	37_Hel_seattlensis_strain_F5780
NR_025606.1	Helcococcus_sueciensis_strain_CCUG_47334	38_Hel_sueciensis_strain_CCUG_47334
NR_029237.1	Helcococcus_kunzii_strain_22	39_Hel_kunzii_strain_22
NR_027228.1	Helcococcus_ovis_strain_s840-96-2	40_Hel_ovis_strain_s840-96-2
NR_027562.1	Anaerofustis_stercorihominis_strain_WAL_14563	41_Anaerofustis_stercorihominis_strain_WAL_14563
NR_025688.1	Garciella_nitratireducens_strain_Met_79	42_Garciella_nitratireducens_strain_Met_79
NR_116669.1	Alkalibaculum_bacchi_strain_CP11	43_Alkalibaculum_bacchi_strain_CP11
NR_042834.1	Alkalibacter_saccharofermentans_strain_Z-79820	44_Alkalibacter_saccharofermentans_strain_Z-79820
NR_112097.1	Pseudoramibacter_alactolyticus_strain_ATCC_23263	45_Pseudoramibacter_alactolyticus_strain_ATCC_23263
NR_074548.1	Acetobacterium_woodii_strain_DSM_1030	46_Acetobacterium_woodii_strain_DSM_1030
NR_028934.1	Acetobacterium_tundrae_strain_Z_4493	47_Acetobacterium_tundrae_strain_Z_4493
NR_044719.1	Eubacterium_limosum_strain_ATCC_8486	48_E_limosum_strain_ATCC_8486
NR_074533.1	Eubacterium_limosum_KIST612_strain_KIST612	49_E_limosum_KIST612_strain_KIST612
NR_044661.1	Eubacterium_barkeri_strain_ATCC_25849	50_E_barkeri_strain_ATCC_25849
NR_024926.1	Eubacterium_aggregans_strain_SR12	51_E_aggregans_strain_SR12
NR_074645.1	Filifactor_alocis_strain_ATCC_35896	52_F_alocis_strain_ATCC_35896
NR_119037.1	Filifactor_villosus_strain_DSM_1645	53_F_villosus_strain_DSM_1645
NR_041928.1	Filifactor_villosus_strain_DSM_1645	54_F_villosus_strain_DSM_1645
NR_118778.1	Eubacterium_minutum_strain_SC_87K	55_E_minutum_strain_SC_87K
NR_119311.1	Eubacterium_nodatum_strain_ATCC_33099	56_E_nodatum_strain_ATCC_33099
NR_042074.1	Eubacterium_pyruvativorans_strain_I-6	57_E_pyruvativorans_strain_I-6
NR_036995.1	Mogibacterium_timidum_strain_93-3	58_Mogibacterium_timidum_strain_93-3
NR_027203.1	Mogibacterium_neglectum_strain_P9a-h	59_Mogibacterium_neglectum_strain_P9a-h
NR_036993.1	Eubacterium_brachy_strain_BR-179	60_E_brachy_strain_BR-179
NR_026031.1	Eubacterium_saphenum_strain_164-47	61_E_saphenum_strain_164-47
NR_118780.1	Eubacterium_infirmum_strain_W_1471	62_E_infirmum_strain_W_1471
NR_028911.1	Anaerovorax_odorimutans_strain_NorPut	63_Anaerovorax_odorimutans_strain_NorPut
NR_042818.1	Guggenheimella_bovis_strain_OMZ_913	64_Guggenheimella_bovis_strain_OMZ_913
NR_074677.1	Finegoldia_magna_ATCC_29328_strain_ATCC_29328	65_Finegoldia_magna_ATCC_29328_strain_ATCC_29328
NR_114338.1	Parvimonas_micra_strain_JCM_12970	66_Parvimonas_micra_strain_JCM_12970
KM386371.1	Uncultured_Clostridiales_bacterium_clone_BNVV4	67_Clostridiales_bacterium_clone_BNVV4
KM386370.1	Uncultured_Parvimonas_sp._clone_BNVV3	68_Parvimonas_sp._clone_BNVV3
NR_116346.1	Peptoniphilus_duerdenii_strain_WAL_18896	69_Peptoniphilus_duerdenii_strain_WAL_18896
NR_117556.1	Peptoniphilus_coxii_strain_RMA_16757	70_Peptoniphilus_coxii_strain_RMA_16757
NR_026359.1	Peptoniphilus_ivorii_strain_DSM_10022	71_Peptoniphilus_ivorii_strain_DSM_10022
NR_115886.1	Peptoniphilus_olsenii_strain_WAL_12922	72_Peptoniphilus_olsenii_strain_WAL_12922
NR_115509.1	Peptoniphilus_indolicus_strain_GIFU_7848	73_Peptoniphilus_indolicus_strain_GIFU_7848
NR_125605.1	Peptoniphilus_grossensis_strain_ph5	74_Peptoniphilus_grossensis_strain_ph5
NR_026358.1	Peptoniphilus_harei_strain_DSM_10020	75_Peptoniphilus_harei_strain_DSM_10020
NR_115505.1	Peptoniphilus_lacrimalis_strain_GIFU_7667	76_Peptoniphilus_lacrimalis_strain_GIFU_7667
NR_041938.1	Peptoniphilus_lacrimalis_strain_CCUG_31350	77_Peptoniphilus_lacrimalis_strain_CCUG_31350
NR_113382.1	Peptoniphilus_asaccharolyticus_strain_JCM_1765	78_Peptoniphilus_asaccharolyticus_strain_JCM_1765
NR_041586.1	Anaerosphaera_aminiphila_strain_WN036	79_Anaerosphaera_aminiphila_strain_WN036
NR_125607.1	Peptoniphilus_obesi_strain_ph1	80_Peptoniphilus_obesi_strain_ph1
NR_117515.1	Peptoniphilus_methioninivorax_strain_NRRL_B-23883	81_Peptoniphilus_methioninivorax_strain_NRRL_B-23883
NR_108213.1	Peptoniphilus_koenoeneniae_strain_WAL_18898	82_Peptoniphilus_koenoeneniae_strain_WAL_18898
NR_041309.1	Dethiosulfatibacter_aminovorans_strain_C/G2	88_Dethiosulfatibacter_aminovorans_strain_C/G2
NR_114645.1	Sedimentibacter_hongkongensis_strain_HKU2	89_Sedimentibacter_hongkongensis_strain_HKU2
NR_029146.1	Sedimentibacter_hydroxybenzoicus_strain_JW/Z-1	90_Sedimentibacter_hydroxybenzoicus_strain_JW/Z-1
NR_025498.1	Sedimentibacter_saalensis_strain_ZF2	91_Sedimentibacter_saalensis_strain_ZF2
NR_028683.1	Acidaminobacter_hydrogenoformans_strain_glu_65	92_Acidaminobacter_hydrogenoformans_strain_glu_65
NR_024886.1	Fusibacter_paucivorans_strain_SEBR_4211	94_Fusibacter_paucivorans_strain_SEBR_4211
NR_108525.1	Fusibacter_tunisiensis_strain_BELH1	96_Fusibacter_tunisiensis_strain_BELH1
NR_118544.1	Keratinibaculum_paraultunense_strain_KD-1	99_Keratinibaculum_paraultunense_strain_KD-1
NR_117379.1	Clostridium_ultunense_strain_DSM_10521	100_C_ultunense_strain_DSM_10521
NR_043077.1	Tepidimicrobium_ferriphilum_strain_SB91	101_Tepidimicrobium_ferriphilum_strain_SB91
NR_116042.1	Tepidimicrobium_xylanilyticum_strain_PML14	102_Tepidimicrobium_xylanilyticum_strain_PML14
NR_117382.1	Soehngenia_saccharolytica_strain_DSM_12858	103_Soehngenia_saccharolytica_strain_DSM_12858
NR_104805.1	Tissierella_creatinini_strain_BN11	104_Tissierella_creatinini_strain_BN11
NR_117377.1	Tissierella_creatinophila_strain_DSM_6911	105_Tissierella_creatinophila_strain_DSM_6911
NR_119111.1	Tissierella_praeacuta_strain_ATCC_25539	106_Tissierella_praeacuta_strain_ATCC_25539
NR_117999.1	Anaerosalibacter_bizertensis_strain_C5BEL	109_Anaerosalibacter_bizertensis_strain_C5BEL
NR_025151.1	Sporanaerobacter_acetigenes_strain_Lup33	110_Sporanaerobacter_acetigenes_strain_Lup33
NR_044642.2	Eubacterium_angustum_strain_MK-1	111_E_angustum_strain_MK-1
NR_117601.1	Gottschalkia_acidurici_strain_DSM_604	112_Gottschalkia_acidurici_strain_DSM_604
M59084.1	CLORR16SZ_Clostridium_acidiurici,16s_ribosomal_RNA	113_CLORR16SZ_C_acidiurici
NR_117121.1	Clostridium_purinilyticum_strain_DSM_1384	114_C_purinilyticum_strain_DSM_1384
NR_118735.1	Clostridium_purinilyticum_strain_ATCC_33906	115_C_purinilyticum_strain_ATCC_33906
NR_024960.1	Thermohalobacter_berrensis_strain_CTT3	116_Thermohalobacter_berrensis_strain_CTT3
NR_044043.1	Clostridiisalibacter_paucivorans_strain_37HS60	117_Clostridiisalibacter_paucivorans_strain_37HS60
NR_044093.1	Proteiniborus_ethanoligenes_strain_GW	118_Proteiniborus_ethanoligenes_strain_GW
NR_028919.1	Caloranaerobacter_azorensis_strain_MV1087	119_Caloranaerobacter_azorensis_strain_MV1087
NR_116364.1	Sporosalibacterium_faouarense_strain_SOL3F37	120_Sporosalibacterium_faouarense_strain_SOL3F37
NR_108841.1	Brassicibacter_mesophilus_strain_BM	121_Brassicibacter_mesophilus_strain_BM
NR_041885.1	Proteocatella_sphenisci_strain_PPP2	122_Proteocatella_sphenisci_strain_PPP2
NR_104848.1	Acetoanaerobium_noterae_strain_NOT-3	123_Acetoanaerobium_noterae_strain_NOT-3
M26494.1	CLORRSA_C.sticklandii_small_subunit_ribosomal_RNA	124_CLORRSA_C.sticklandii_small_subunit_ribosomal_RNA
NR_102880.1	Clostridium_sticklandii_strain_DSM_519	125_C_sticklandii_strain_DSM_519
NR_115512.1	Peptostreptococcus_anaerobius_strain_GIFU_7882	126_Peptostreptococcus_anaerobius_strain_GIFU_7882
NR_115155.1	Peptostreptococcus_russellii_strain_RT-10B	127_Peptostreptococcus_russellii_strain_RT-10B
NR_043589.1	Peptostreptococcus_stomatis_strain_W2278	128_Peptostreptococcus_stomatis_strain_W2278
NR_042847.1	Peptostreptococcus_anaerobius_strain_NCTC_11460	129_Peptostreptococcus_anaerobius_strain_NCTC_11460
NR_043101.1	Sporacetigenium_mesophilum_strain_ZLJ115	130_Sporacetigenium_mesophilum_strain_ZLJ115
NR_104729.1	Clostridium_mangenotii_strain_DSM_1289	131_C_mangenotii_strain_DSM_1289
M59098.1	CLORR16SL_Clostridium_mangenotii	132_CLORR16SL_C_mangenotii
NR_028611.1	Clostridium_hiranonis_strain_TO-931	133_C_hiranonis_strain_TO-931
NR_074454.1	Clostridium_difficile_630_strain_630	134_C_difficile_630_strain_630
M59105.1	CLORR16SE_Clostridium_sordellii	135_CLORR16SE_C_sordellii
NR_104812.1	Eubacterium_tenue_strain_DSM_20695	136_E_tenue_strain_DSM_20695
NR_118732.1	Eubacterium_tenue_strain_ATCC_25553	137_E_tenue_strain_ATCC_25553
M62421.1	CLORRDA_Clostridium_mayombeii	138_CLORRDA_C_mayombeii
NR_104744.1	Terrisporobacter_mayombei_strain_SFC-5	139_Terrisporobacter_mayombei_strain_SFC-5
NR_119034.1	Asaccharospora_irregularis_strain_DSM_2635	140_Asaccharospora_irregularis_strain_DSM_2635
NR_125597.1	Romboutsia_ilealis_strain_CRIB	141_Romboutsia_ilealis_strain_CRIB
NR_118728.1	Romboutsia_lituseburensis_strain_ATCC_25759	142_Romboutsia_lituseburensis_strain_ATCC_25759
NR_027573.1	Intestinibacter_bartlettii_strain_WAL_16138	143_Intestinibacter_bartlettii_strain_WAL_16138
NR_119337.1	Clostridium_paradoxum_strain_DSM_7308	144_C_paradoxum_strain_DSM_7308
NR_119335.1	Clostridium_paradoxum_strain_DSM_7308	145_C_paradoxum_strain_DSM_7308
NR_119327.1	Clostridium_paradoxum_strain_DSM_7308	146_C_paradoxum_strain_DSM_7308
NR_117154.1	Clostridium_thermoalcaliphilum_strain_DSM_7309	147_C_thermoalcaliphilum_strain_DSM_7309
NR_117153.1	Clostridium_thermoalcaliphilum_strain_DSM_7309	148_C_thermoalcaliphilum_strain_DSM_7309
NR_118665.1	Clostridium_thermoalcaliphilum_strain_JW/YL-23-2	149_C_thermoalcaliphilum_strain_JW/YL-23-2
NR_108539.1	Tepidibacter_mesophilus_strain_B1	150_Tepidibacter_mesophilus_strain_B1
NR_029081.1	Tepidibacter_formicigenes_strain_DV1184	151_Tepidibacter_formicigenes_strain_DV1184
NR_025678.1	Tepidibacter_thalassicus_strain_SC_562	152_Tepidibacter_thalassicus_strain_SC_562
NR_121725.1	Eubacterium_acidaminophilum_strain_a1-2	153_E_acidaminophilum_strain_a1-2
NR_119087.1	Clostridium_litorale_strain_DSM_5388	154_C_litorale_strain_DSM_5388
NR_025256.1	Anoxynatronum_sibiricum_strain_Z-7981	155_Anoxynatronum_sibiricum_strain_Z-7981
NR_043664.1	Tindallia_texcoconensis_strain_IMP-300	156_Tindallia_texcoconensis_strain_IMP-300
NR_026446.1	Tindallia_magadiensis_strain_Z-7934	157_Tindallia_magadiensis_strain_Z-7934
NR_026455.1	Natronincola_histidinovorans_strain_Z-7940	158_Natronincola_histidinovorans_strain_Z-7940
NR_116003.1	Natronincola_peptidivorans_strain_Z-7031	160_Natronincola_peptidivorans_strain_Z-7031
NR_117711.1	Clostridium_formicaceticum_strain_DSM_92	161_C_formicaceticum_strain_DSM_92
NR_116488.1	Natronincola_ferrireducens_strain_Z-0511	162_Natronincola_ferrireducens_strain_Z-0511
NR_116395.1	Alkaliphilus_halophilus_strain_E2R	163_Alkaliphilus_halophilus_strain_E2R
NR_074435.1	Alkaliphilus_oremlandii_strain_OhILAs	164_Alkaliphilus_oremlandii_strain_OhILAs
NR_074633.1	Alkaliphilus_metalliredigens_strain_QYMF	166_Alkaliphilus_metalliredigens_strain_QYMF
NR_116002.1	Alkaliphilus_peptidifermentans_strain_Z-7036	167_Alkaliphilus_peptidifermentans_strain_Z-7036
NR_041892.1	Alkaliphilus_crotonatoxidans_strain_B11-2	168_Alkaliphilus_crotonatoxidans_strain_B11-2
NR_024748.1	Alkaliphilus_transvaalensis_strain_SAGM1	169_Alkaliphilus_transvaalensis_strain_SAGM1
NR_025485.1	Caminicella_sporogenes_strain_AM1114	170_Caminicella_sporogenes_strain_AM1114
NR_109327.1	Salimesophilobacter_vulgaris_strain_Zn2	171_Salimesophilobacter_vulgaris_strain_Zn2
NR_044503.1	Thermotalea_metallivorans_strain_B2-1	173_Thermotalea_metallivorans_strain_B2-1
NR_115818.1	Geosporobacter_subterraneus_strain_VNs68	174_Geosporobacter_subterraneus_strain_VNs68
NR_125713.1	Clostridium_halophilum_strain_DSM_5387	175_C_halophilum_strain_DSM_5387
NR_041887.1	Clostridium_caminithermale_strain_DVird3	176_C_caminithermale_strain_DVird3
NR_042186.1	Fastidiosipila_sanguinis_strain_CCUG_47711	177_Fastidiosipila_sanguinis_strain_CCUG_47711
NR_104907.1	Eubacterium_coprostanoligenes_strain_HL	178_E_coprostanoligenes_strain_HL
NR_115340.1	Saccharofermentans_acetigenes_strain_P6	179_Saccharofermentans_acetigenes_strain_P6
NR_126170.1	Clostridium_caenicola_strain_EBR596	180_C_caenicola_strain_EBR596
NR_114799.1	Clostridium_stercorarium_strain_DSM_8532	181_C_stercorarium_strain_DSM_8532
NR_102513.1	Clostridium_stercorarium_strain_DSM_8532	182_C_stercorarium_strain_DSM_8532
NR_119284.1	Clostridium_thermosuccinogenes_strain_DSM_5807	183_C_thermosuccinogenes_strain_DSM_5807
NR_116826.1	Cellulosibacter_alkalithermophilus_strain_A6	184_Cellulosibacter_alkalithermophilus_strain_A6
NR_114425.1	Clostridium_hungatei_strain_AD	185_C_hungatei_strain_AD
NR_026102.1	Clostridium_papyrosolvens_strain_DSM_2782	186_C_papyrosolvens_strain_DSM_2782
NR_117111.1	Clostridium_termitidis_strain_DSM_5398	187_C_termitidis_strain_DSM_5398
NR_112037.1	Clostridium_josui_strain_FERM_P-9684	188_C_josui_strain_FERM_P-9684
NR_117165.1	Clostridium_hungatei_strain_DSM_14427	189_C_hungatei_strain_DSM_14427
NR_041497.1	Clostridium_sufflavum_strain_CDT-1	190_C_sufflavum_strain_CDT-1
NR_026099.2	Clostridium_aldrichii_strain_P-1	191_C_aldrichii_strain_P-1
NR_115345.1	Clostridium_alkalicellulosi_strain_Z-7026	192_C_alkalicellulosi_strain_Z-7026
NR_102987.1	Clostridium_clariflavum_strain_DSM_19732	193_C_clariflavum_strain_DSM_19732
NR_074629.1	Ruminiclostridium_thermocellum_strain_ATCC_27405	194_Ruminiclostridium_thermocellum_strain_ATCC_27405
NR_024829.1	Clostridium_straminisolvens_strain_CSK1	195_C_straminisolvens_strain_CSK1
L35517.1	BNRRR16SZZ_Bacteroides_cellulosolvens_(ATCC_35603)	196_Bacteroides_cellulosolvens_ATCC_35603
NR_125464.1	Anaerobacterium_chartisolvens_strain_T-1-35	197_Anaerobacterium_chartisolvens_strain_T-1-35
NR_029315.1	Anaerofilum_agile_strain_F	198_Anaerofilum_agile_strain_F
NR_104846.1	Gemmiger_formicilis_strain_X2-56	199_Gemmiger_formicilis_strain_X2-56
NR_028997.1	Subdoligranulum_variabile_strain_BI_114	200_Subdoligranulum_variabile_strain_BI_114
NR_028961.1	Faecalibacterium_prausnitzii_strain_ATCC_27768	201_Faecalibacterium_prausnitzii_strain_ATCC_27768
NR_044644.2	Eubacterium_desmolans_strain_ATCC_43058	202_E_desmolans_strain_ATCC_43058
NR_044490.1	Butyricicoccus_pullicaecorum_strain_25-3	203_Butyricicoccus_pullicaecorum_strain_25-3
NR_118156.1	Oscillibacter_ruminantium_strain_GH1	204_Oscillibacter_ruminantium_strain_GH1
NR_074793.1	Oscillibacter_valericigenes_strain_Sjm18-20	205_Oscillibacter_valericigenes_strain_Sjm18-20
NR_026204.1	Clostridium_viride_strain_T2-7	206_C_viride_strain_T2-7
NR_118554.1	Intestinimonas_butyriciproducens_strain_SRB-521-5-I	207_Intestinimonas_butyriciproducens_strain_SRB-521-5-I
NR_029356.1	Flavonifractor_plautii_strain_265	208_Flavonifractor_plautii_strain_265
NR_044972.1	Sporobacter_termitidis_strain_SYR	209_Sporobacter_termitidis_strain_SYR
NR_025025.1	Papillibacter_cinnamivorans_strain_CIN1	210_Papillibacter_cinnamivorans_strain_CIN1
NR_102935.1	Eubacterium_siraeum_V10Sc8a_strain_V10Sc8a	211_E_siraeum_V10Sc8a_strain_V10Sc8a
NR_042828.1	Ethanoligenens_harbinense_strain_YUAN-3	212_Ethanoligenens_harbinense_strain_YUAN-3
NR_044624.1	Clostridium_cellulosi_strain_AS_1.1777	213_C_cellulosi_strain_AS_1.1777
NR_029355.1	Clostridium_methylpentosum_strain_R2	214_C_methylpentosum_strain_R2
NR_115230.1	Ruminococcus_albus_strain_7	215_Ruminococcus_albus_strain_7
NR_025931.1	Ruminococcus_flavefaciens_strain_C94	216_Ruminococcus_flavefaciens_strain_C94
NR_102884.1	Ruminococcus_champanellensis_strain_18P13	217_Ruminococcus_champanellensis_strain_18P13
NR_029160.1	Ruminococcus_callidus_strain_ATCC_27760	218_Ruminococcus_callidus_strain_ATCC_27760
NR_042930.1	Acetanaerobacterium_elongatum_strain_Z7	219_Acetanaerobacterium_elongatum_strain_Z7
NR_044425.1	Hydrogenoanaerobacterium_saccharovorans_strain_SW512	220_Hydrogenoanaerobacterium_saccharovorans_strain_SW512
NR_027558.1	Anaerotruncus_colihominis_strain_WAL_14565	221_Anaerotruncus_colihominis_strain_WAL_14565
NR_025930.1	Ruminococcus_bromii_strain_ATCC_27255	222_Ruminococcus_bromii_strain_ATCC_27255
NR_114789.1	Clostridium_leptum_strain_DSM_753	223_C_leptum_strain_DSM_753
M59095.1	CLORR16SO_Clostridium_leptum	224_CLORR16SO_C_leptum
NR_044835.2	Clostridium_sporosphaeroides_strain_DSM_1294	225_C_sporosphaeroides_strain_DSM_1294
M59116.1	CLORR16SAD_Clostridium_sporosphaeroides	226_CLORR16SAD_C_sporosphaeroides
NR_112810.1	Thermaerobacter_composti_strain_Ni80	227_Thermaerobacter_composti_strain_Ni80
NR_028814.1	Thermaerobacter_subterraneus_strain_C21	228_Thermaerobacter_subterraneus_strain_C21
NR_117354.1	Caldinitratiruptor_microaerophilus_strain_CA62N	229_Caldinitratiruptor_microaerophilus_strain_CA62N
NR_075044.2	Symbiobacterium thermophilum strain IAM 14863 16S ribosomal RNA, complete sequence	230_Sthermophilum_Symbiobacterium_thermophilum_strain_IAM_14863
NR_075044.1	Symbiobacterium_thermophilum_strain_IAM_14863	231_Symbiobacterium_thermophilum_strain_IAM_14863
NR_117160.1	Thermohydrogenium_kirishiense_strain_DSM_11055	232_Thermohydrogenium_kirishiense_strain_DSM_11055
NR_104808.1	Thermohydrogenium_kirishiense_strain_ZE-7	233_Thermohydrogenium_kirishiense_strain_ZE-7
NR_028782.1	Heliorestis_baculata_strain_OS_H1	235_Heliorestis_baculata_strain_OS_H1
NR_112201.1	Heliorestis_baculata_strain_DSM_13446	236_Heliorestis_baculata_strain_DSM_13446
NR_028721.1	Heliorestis_daurensis_strain_BT-H1	237_Heliorestis_daurensis_strain_BT-H1
NR_117585.1	Heliophilum_fasciatum_strain_DSM_11170	238_Heliophilum_fasciatum_strain_DSM_11170
L36197.1	HBMRRDF_Heliobacterium_fasciatum_Tanzania	239_Heliobacterium_fasciatum_Tanzania
U14558.1	HGU14558_Heliobacterium_gestii	240_HGU14558_Heliobacterium_gestii
U14560.1	HMU14560_Heliobacillus_mobilis	241_HMU14560_Heliobacillus_mobilis
NR_040957.1	Heliobacillus_mobilis_strain_DSM_6151	242_Heliobacillus_mobilis_strain_DSM_6151
NR_025932.1	Heliobacterium_chlorum_strain_ATCC_35205	243_Heliobacterium_chlorum_strain_ATCC_35205
NR_025090.1	Heliobacterium_sulfidophilum_strain_BR4	244_Heliobacterium_sulfidophilum_strain_BR4
NR_025091.1	Heliobacterium_undosum_strain_BG29	245_Heliobacterium_undosum_strain_BG29
NR_074517.1	Heliobacterium_modesticaldum_strain_Ice1	246_Heliobacterium_modesticaldum_strain_Ice1
U14559.1	HXU14559_Heliobacterium_modestocaldum	247_HXU14559_Heliobacterium_modestocaldum
NR_116427.1	Desulfitobacterium_aromaticivorans_strain_UKTL	248_Desulfitobacterium_aromaticivorans_strain_UKTL
NR_116868.1	Desulfosporosinus_acidiphilus_strain_SJ4	249_Desulfosporosinus_acidiphilus_strain_SJ4
NR_044919.1	Desulfosporosinus_hippei_strain_DSM_8344	250_Desulfosporosinus_hippei_strain_DSM_8344
NR_025551.1	Desulfosporosinus_auripigmenti_strain_OREX-4	251_Desulfosporosinus_auripigmenti_strain_OREX-4
NR_109421.1	Desulfosporosinus_burensis_strain_BSREI1	252_Desulfosporosinus_burensis_strain_BSREI1
NR_042202.1	Desulfosporosinus_lacus_strain_STP12	253_Desulfosporosinus_lacus_strain_STP12
L28946.1	DTORRD_Desulfitobacterium_dehalogenans	254_DTORRD_Desulfitobacterium_dehalogenans
NR_025125.1	Desulfitobacterium_metallireducens_strain_853-15	255_Desulfitobacterium_metallireducens_strain_853-15
NR_102483.1	Desulfitobacterium_dichloroeliminans_LMG_P-21439_strain_LMG_P-21439	256_Desulfitobacterium_dichloroeliminans_LMG_P-21439_strain_LMG_P-21439
EU523374.1	Desulfitobacterium hafniense strain JH1 16S ribosomal RNA gene, partial sequence	257_Dhafniense_Desulfitobacterium_hafniense_strain_DCB-2
NR_122068.1	Desulfitobacterium_hafniense_strain_DCB-2	258_Desulfitobacterium_hafniense_strain_DCB-2
NR_121797.1	Desulfitobacterium_hafniense_strain_DCB-2	259_Desulfitobacterium_hafniense_strain_DCB-2
NR_074993.1	Syntrophobotulus_glycolicus_strain_DSM_8271	260_Syntrophobotulus_glycolicus_strain_DSM_8271
NR_121722.1	Dehalobacter_restrictus_strain_PER-K23	261_Dehalobacter_restrictus_strain_PER-K23
NR_075066.1	Dehalobacter_sp._CF_strain_CF	262_Dehalobacter_sp._CF_strain_CF
NR_113393.1	Peptococcus_niger_strain_JCM_6506	263_Peptococcus_niger_strain_JCM_6506
NR_075067.1	Candidatus_Desulforudis_audaxviator_MP104C_strain_MP104C	264_Desulforudis_audaxviator_MP104C_strain_MP104C
NR_043132.1	Thermoanaerobacter mathranii subsp. alimentarius strain AIP 505.99 16S ribosomal RNA gene, partial sequence	265_Tmathranii_Thermoanaerobacter_mathranii_subsp._alimentarius_strain_AIP_505.99
NR_042962.1	Desulfitibacter_alkalitolerans_strain_sk.kt5	266_Desulfitibacter_alkalitolerans_strain_sk.kt5
NR_116807.1	Desulfitispora_alkaliphila_strain_AHT17	267_Desulfitispora_alkaliphila_strain_AHT17
NR_026497.1	Desulfonispora_thiosulfatigenes_strain_GKNTAUT	268_Desulfonispora_thiosulfatigenes_strain_GKNTAUT
NR_102767.2	Syntrophothermus_lipocalidus_strain_DSM_12680	269_Syntrophothermus_lipocalidus_strain_DSM_12680
NR_040796.1	Syntrophothermus_lipocalidus_strain_TGB-C1	270_Syntrophothermus_lipocalidus_strain_TGB-C1
M26491.1	SYBRRSA_S.bryantii_small_subunit_ribosomal_RNA	271_SYBRRSA_S.bryantii_small_subunit_ribosomal_RNA
NR_028910.1	Pelospora_glutarica_strain_WoGl3	272_Pelospora_glutarica_strain_WoGl3
NR_042954.1	Syntrophomonas_erecta_strain_GB4-38	273_Syntrophomonas_erecta_strain_GB4-38
NR_109048.1	Thermosyntropha_tengcongensis_strain_L-60	274_Thermosyntropha_tengcongensis_strain_L-60
NR_026356.1	Thermosyntropha_lipolytica_strain_JW265	275_Thermosyntropha_lipolytica_strain_JW265
NR_044008.1	Syntrophomonas_zehnderi_strain_OL-4	276_Syntrophomonas_zehnderi_strain_OL-4
NR_104881.1	Syntrophomonas_bryantii_strain_CuCal	277_Syntrophomonas_bryantii_strain_CuCal
M26492.1	SYWRRSA_S.wolfei_small_subunit_ribosomal_RNA	278_SYWRRSA_S.wolfei_small_subunit_ribosomal_RNA
NR_115800.1	Syntrophomonas_wolfei_subsp._methylbutyratica_strain_4J5	279_Syntrophomonas_wolfei_subsp._methylbutyratica_strain_4J5
NR_074750.1	Syntrophomonas_wolfei_subsp._wolfei_str._Goettingen_strain_Goettingen	280_Syntrophomonas_wolfei_subsp._wolfei_str._Goettingen_strain_Goettingen
NR_125510.1	Syntrophomonas_cellicola_strain_19J-3	281_Syntrophomonas_cellicola_strain_19J-3
NR_115849.1	Syntrophomonas_wolfei_subsp._saponavida_strain_DSM_4212	282_Syntrophomonas_wolfei_subsp._saponavida_strain_DSM_4212
NR_112642.1	Syntrophomonas_palmitatica_strain_MPA	283_Syntrophomonas_palmitatica_strain_MPA
NR_041528.1	Syntrophomonas_palmitatica_strain_MPA	284_Syntrophomonas_palmitatica_strain_MPA
NR_028684.1	Syntrophomonas_sapovorans_strain_OM	285_Syntrophomonas_sapovorans_strain_OM
NR_025752.1	Syntrophomonas_curvata_strain_GB8-1	286_Syntrophomonas_curvata_strain_GB8-1
NR_102777.1	Desulfotomaculum_acetoxidans_strain_DSM_771	287_Des_acetoxidans_strain_DSM_771
NR_114379.1	Desulfotomaculum_intricatum_strain_SR45	288_Des_intricatum_strain_SR45
NR_114375.1	Desulfotomaculum_intricatum_strain_SR45	289_Des_intricatum_strain_SR45
NR_114372.1	Desulfotomaculum_intricatum_strain_SR45	290_Des_intricatum_strain_SR45
NR_024947.1	Desulfotomaculum_alkaliphilum_strain_S1	291_Des_alkaliphilum_strain_S1
NR_109724.1	Desulfotomaculum_peckii_strain_LINDBHT1	292_Des_peckii_strain_LINDBHT1
NR_026061.1	Desulfotomaculum_halophilum_strain_SEBR_3139	293_Des_halophilum_strain_SEBR_3139
NR_115306.1	Carboxydocella_sporoproducens_strain_Kar	294_Carboxydocella_sporoproducens_strain_Kar
NR_108839.1	Carboxydocella_manganica_strain_SLM_61	295_Carboxydocella_manganica_strain_SLM_61
NR_025660.1	Carboxydocella_thermautotrophica_strain_41	296_Carboxydocella_thermautotrophica_strain_41
M34418.1	DSORR1619_D.ruminis	297_DSORR1619_D.ruminis
NR_074605.1	Desulfotomaculum_ruminis_strain_DSM_2154	298_Des_ruminis_strain_DSM_2154
NR_026348.1	Desulfotomaculum_aeronauticum_strain_DSM_10349	299_Des_aeronauticum_strain_DSM_10349
NR_102770.1	Desulfotomaculum_reducens_MI-1_strain_MI-1	300_Des_reducens_MI-1_strain_MI-1
NR_117718.1	Desulfotomaculum_nigrificans_strain_NCIMB_8395	301_Des_nigrificans_strain_NCIMB_8395
NR_044832.2	Desulfotomaculum_nigrificans_strain_NCIMB_8395	302_Des_nigrificans_strain_NCIMB_8395
NR_024900.1	Desulfotomaculum_putei_strain_SMCC_W459	303_Des_putei_strain_SMCC_W459
NR_108684.1	Desulfotomaculum_varum_strain_RH04-3	304_Des_varum_strain_RH04-3
NR_044074.1	Desulfotomaculum_hydrothermale_strain_Lam5	305_Des_hydrothermale_strain_Lam5
NR_042969.1	Desulfurispora_thermophila_strain_RA50E1	306_Desulfurispora_thermophila_strain_RA50E1
NR_119110.1	Desulfotomaculum_geothermicum_strain_DSM_3669	307_Des_geothermicum_strain_DSM_3669
NR_042044.1	Desulfotomaculum_geothermicum_strain_DSM_3669	308_Des_geothermicum_strain_DSM_3669
NR_119245.1	Desulfotomaculum_geothermicum_strain_DSM_3669	309_Des_geothermicum_strain_DSM_3669
NR_043579.1	Desulfotomaculum_arcticum_strain_15	310_Des_arcticum_strain_15
NR_042970.1	Desulfotomaculum_alcoholivorax_strain_RE35E1	311_Des_alcoholivorax_strain_RE35E1
NR_114759.1	Desulfotomaculum_gibsoniae_strain_DSM_7213	312_Des_gibsoniae_strain_DSM_7213
NR_103939.1	Desulfotomaculum_gibsoniae_strain_DSM_7213	313_Des_gibsoniae_strain_DSM_7213
NR_040902.1	Sporotomaculum_syntrophicum_strain_FB	314_Sporotomaculum_syntrophicum_strain_FB
NR_026440.1	Sporotomaculum_hydroxybenzoicum_strain_BT	315_Sporotomaculum_hydroxybenzoicum_strain_BT
NR_044948.1	Desulfotomaculum_thermosapovorans_strain_MLF	316_Des_thermosapovorans_strain_MLF
NR_025026.1	Desulfotomaculum_sapomandens_strain_DSM_3223	317_Des_sapomandens_strain_DSM_3223
NR_043042.1	Thermincola_ferriacetica_strain_Z-0001	318_Thermincola_ferriacetica_strain_Z-0001
NR_074717.1	Thermincola_potens_JR_strain_JR	319_Thermincola_potens_JR_strain_JR
NR_117747.1	Desulfotomaculum_thermocisternum_strain_DSM_10259	320_Des_thermocisternum_strain_DSM_10259
NR_117745.1	Desulfotomaculum_thermocisternum_strain_DSM_10259	321_Des_thermocisternum_strain_DSM_10259
NR_043639.1	Desulfotomaculum_thermosubterraneum_strain_RL50JIII	322_Des_thermosubterraneum_strain_RL50JIII
NR_115338.1	Desulfotomaculum_salinum_strain_435	323_Des_salinum_strain_435
NR_117590.1	Desulfotomaculum_luciae_strain_DSM_12396	324_Des_luciae_strain_DSM_12396
NR_036846.1	Desulfotomaculum_solfataricum_strain_V21	325_Des_solfataricum_strain_V21
NR_115129.1	Desulfotomaculum_kuznetsovii_strain_17	326_Des_kuznetsovii_strain_17
NR_075068.1	Desulfotomaculum_kuznetsovii_strain_DSM_6115	327_Des_kuznetsovii_strain_DSM_6115
NR_115128.1	Desulfotomaculum_kuznetsovii_strain_17	328_Des_kuznetsovii_strain_17
L15628.1	DSORRD16S_Desulfotomaculum_thermobenzoicum	329_DSORRD16S_Des_thermobenzoicum
NR_025638.1	Desulfotomaculum_thermobenzoicum_subsp._thermosyntrophicum_strain_TPO	330_Des_thermobenzoicum_subsp._thermosyntrophicum_strain_TPO
NR_114758.1	Desulfotomaculum_thermobenzoicum_strain_DSM_6193	331_Des_thermobenzoicum_strain_DSM_6193
NR_042045.1	Desulfotomaculum_thermobenzoicum_strain_DSM_6193	332_Des_thermobenzoicum_strain_DSM_6193
NR_040948.1	Pelotomaculum_terephthalicicum_strain_JT	333_Pelotomaculum_terephthalicicum_strain_JT
NR_040840.1	Pelotomaculum_thermopropionicum_strain_SI	334_Pelotomaculum_thermopropionicum_strain_SI
NR_119207.1	Pelotomaculum_schinkii_strain_HH	335_Pelotomaculum_schinkii_strain_HH
NR_044877.1	Pelotomaculum_schinkii_strain_HH	336_Pelotomaculum_schinkii_strain_HH
NR_041000.1	Pelotomaculum_propionicicum_strain_MGP	337_Pelotomaculum_propionicicum_strain_MGP
NR_025757.1	Cryptanaerobacter_phenolicus_strain_LR7.2	338_Cryptanaerobacter_phenolicus_strain_LR7.2
U22332.1	MPU22332_Metabacterium_polyspora_clone_M_1.6	339_MPU22332_Metabacterium_polyspora_clone_M_1.6
U22331.1	MPU22331_Metabacterium_polyspora_clone_M_3.29	340_MPU22331_Metabacterium_polyspora_clone_M_3.29
NR_116001.1	Cellulosilyticum_ruminicola_strain_H1	341_Cellulosilyticum_ruminicola_strain_H1
NR_074536.1	Cellulosilyticum_lentocellum_strain_DSM_5427	342_Cellulosilyticum_lentocellum_strain_DSM_5427
M99572.1	EPURRNAA_Epulopiscium_sp._morphotype_A1	343_Epulopiscium_sp._morphotype_A1
M99574.1	EPURRNAC_Epulopiscium_sp._morphotype_B	344_Epulopiscium_sp._morphotype_B
M99573.1	EPURRNAB_Epulopiscium_sp._morphotype_A2	345_Epulopiscium_sp._morphotype_A2
NR_025651.1	Clostridium_lactatifermentans_strain_G17	346_C_lactatifermentans_strain_G17
NR_029269.1	Clostridium_propionicum_strain_X2	347_C_propionicum_strain_X2
NR_026150.1	Clostridium_neopropionicum_strain_DSM_3847	348_C_neopropionicum_strain_DSM_3847
NR_026151.1	Clostridium_colinum_strain_DSM_6011	349_C_colinum_strain_DSM_6011
NR_117912.1	Defluviitalea_saccharophila_strain_LIND6LT2	350_Defluviitalea_saccharophila_strain_LIND6LT2
	351_3NS-CHLI1-s_	351_3NS-CHLI1-s_
	352_3NS-CHS3-s3_	352_3NS-CHS3-s3_
NR_125677.1	Vallitalea_pronyensis_strain_FatNI3	353_Vallitalea_pronyensis_strain_FatNI3
NR_117645.1	Vallitalea_guaymasensis_strain_Ra1766G1	354_Vallitalea_guaymasensis_strain_Ra1766G1
NR_108636.1	Natranaerovirga_pectinivora_strain_AP3	355_Natranaerovirga_pectinivora_strain_AP3
NR_108630.1	Natranaerovirga_hydrolytica_strain_APP2	356_Natranaerovirga_hydrolytica_strain_APP2
NR_119188.1	Johnsonella_ignava_strain_ATCC_51276	357_Johnsonella_ignava_strain_ATCC_51276
NR_026248.1	Catonella_morbi_ATCC_51271	358_Catonella_morbi_ATCC_51271
NR_044713.2	Acetitomaculum_ruminis_strain_139B	359_Acetitomaculum_ruminis_strain_139B
NR_117905.1	Acetatifactor_muris_strain_CT-m2	360_Acetatifactor_muris_strain_CT-m2
NR_118673.1	Eubacterium_hallii_strain_ATCC_27751	361_E_hallii_strain_ATCC_27751
NR_044022.2	Howardella_ureilytica_strain_GPC_589	362_Howardella_ureilytica_strain_GPC_589
NR_125571.1	Oribacterium_asaccharolyticum_strain_ACB7	363_Oribacterium_asaccharolyticum_strain_ACB7
NR_118651.1	Clostridium_aminophilum_strain_F	364_C_aminophilum_strain_F
NR_025981.1	Butyrivibrio_fibrisolvens_strain_ATCC_19171	365_Butyrivibrio_fibrisolvens_strain_ATCC_19171
AF084837.1	AF084837_Eubacterium_sp._TW2	366_AF084837_E_sp._TW2
NR_102893.1	Butyrivibrio_proteoclasticus_strain_B316	367_Butyrivibrio_proteoclasticus_strain_B316
NR_025525.1	Butyrivibrio_hungatei_strain_JK_615	368_Butyrivibrio_hungatei_strain_JK_615
NR_116814.1	Lachnoanaerobaculum_umeaense_strain_CD3:_22	369_Lachnoanaerobaculum_umeaense_strain_CD3:_22
NR_104684.1	Lachnoanaerobaculum_saburreum_strain_JCM_11021	370_Lachnoanaerobaculum_saburreum_strain_JCM_11021
NR_121686.1	Bacteroides_pectinophilus_strain_N3	371_Bacteroides_pectinophilus_strain_N3
NR_024661.1	Eubacterium_ruminantium_strain_GA195	372_E_ruminantium_strain_GA195
NR_115510.1	Coprococcus_eutactus_strain_GIFU_7852	373_Coprococcus_eutactus_strain_GIFU_7852
NR_044049.1	Coprococcus_eutactus_strain_ATCC_27759	374_Coprococcus_eutactus_strain_ATCC_27759
NR_028827.1	Shuttleworthia_satelles_strain_VPI_D143K-13	375_Shuttleworthia_satelles_strain_VPI_D143K-13
NR_117792.1	Stomatobaculum_longum_strain_ACC2	376_Stomatobaculum_longum_strain_ACC2
NR_043775.1	Moryella_indoligenes_strain_AIP_220.04	377_Moryella_indoligenes_strain_AIP_220.04
NR_036869.2	Syntrophococcus_sucromutans_strain_S195	378_Syntrophococcus_sucromutans_strain_S195
NR_026106.1	Eubacterium_cellulosolvens_strain_6	379_E_cellulosolvens_strain_6
L34613.1	EUBRRDG_Eubacterium_cellulosolvens	380_EUBRRDG_E_cellulosolvens
L14675.1	LAHRRDF_Lachnospira_pectinoschiza_partial	381_LAHRRDF_Lachnospira_pectinoschiza_partial
NR_074613.1	Eubacterium_eligens_strain_ATCC_27750	382_E_eligens_strain_ATCC_27750
AH000855.1	SEG_LAHRRD0_Lachnospira_multiparus_partial	383_SEG_LAHRRD0_Lachnospira_multiparus_partial
NR_104758.1	Lachnospira_multipara_strain_D32	384_Lachnospira_multipara_strain_D32
AH000856.1	SEG_LAHRRDA0_Lachnospira_multiparus_partial	385_SEG_LAHRRDA0_Lachnospira_multiparus_partial
NR_024750.1	Coprococcus_catus_strain_VPI-C6-61	386_Coprococcus_catus_strain_VPI-C6-61
L34626.1	EUBRRDW_Eubacterium_uniforme	387_EUBRRDW_E_uniforme
NR_118674.1	Eubacterium_ramulus_strain_ATCC_29099	388_E_ramulus_strain_ATCC_29099
NR_118670.1	Eubacterium_ventriosum_strain_ATCC_27560	389_E_ventriosum_strain_ATCC_27560
NR_024967.1	Sporobacterium_olearium_strain_SR1	390_Sporobacterium_olearium_strain_SR1
NR_118730.1	Clostridium_symbiosum_strain_ATCC_14940	391_C_symbiosum_strain_ATCC_14940
NR_118676.1	Eubacterium_xylanophilum_strain_ATCC_35991	392_E_xylanophilum_strain_ATCC_35991
NR_104735.1	Butyrivibrio_crossotus_strain_DSM_2876	393_Butyrivibrio_crossotus_strain_DSM_2876
NR_115507.1	Blautia_producta_strain_GIFU_7707	394_Blautia_producta_strain_GIFU_7707
NR_114807.1	Marvinbryantia_formatexigens_strain_I-52	395_Marvinbryantia_formatexigens_strain_I-52
NR_024993.1	Clostridium_fimetarium_strain_Z-2189	396_C_fimetarium_strain_Z-2189
NR_118643.1	Eisenbergiella_tayi_strain_B086562	397_Eisenbergiella_tayi_strain_B086562
NR_119085.1	Clostridium_polysaccharolyticum_strain_DSM_1801	398_C_polysaccharolyticum_strain_DSM_1801
L34418.1	CLORRDAA_Clostridium_herbivorans	399_CLORRDAA_C_herbivorans
NR_114426.1	Lachnoclostridium_phytofermentans_strain_ISDg	400_Lachnoclostridium_phytofermentans_strain_ISDg
NR_074652.1	Lachnoclostridium_phytofermentans_strain_ISDg	401_Lachnoclostridium_phytofermentans_strain_ISDg
NR_113359.1	Clostridium_aminovalericum_strain_JCM_1421	402_C_aminovalericum_strain_JCM_1421
NR_028740.1	Clostridium_xylanovorans_strain_HESP1	403_C_xylanovorans_strain_HESP1
NR_025796.1	Clostridium_jejuense_strain_HY-35-12	404_C_jejuense_strain_HY-35-12
NR_026103.1	Clostridium_populeti_strain_743A	405_C_populeti_strain_743A
NR_042953.1	Anaerosporobacter_mobilis_strain_IMSNU_40011	406_Anaerosporobacter_mobilis_strain_IMSNU_40011
NR_025127.1	Lachnobacterium_bovis_strain_LRC_5382	407_Lachnobacterium_bovis_strain_LRC_5382
NR_025390.1	Parasporobacterium_paucivorans_strain_SYR1	408_Parasporobacterium_paucivorans_strain_SYR1
NR_044289.1	Clostridium_lavalense_strain_CCRI-9842	409_C_lavalense_strain_CCRI-9842
NR_043680.1	Clostridium_aldenense_strain_RMA_9741	410_C_aldenense_strain_RMA_9741
NR_043681.1	Clostridium_citroniae_strain_RMA_16102	411_C_citroniae_strain_RMA_16102
NR_025567.1	Clostridium_bolteae_strain_16351	412_C_bolteae_strain_16351
NR_102852.1	Clostridium_saccharolyticum_strain_WM1	413_C_saccharolyticum_strain_WM1
NR_036928.1	Clostridium_hathewayi_strain_1313	414_C_hathewayi_strain_1313
NR_114326.1	Fusicatenibacter_saccharivorans_strain_HT03-11	415_Fusicatenibacter_saccharivorans_strain_HT03-11
NR_026314.1	Blautia_hydrogenotrophica_strain_S5a36	416_Blautia_hydrogenotrophica_strain_S5a36
NR_104687.1	Blautia_hansenii_strain_JCM_14655	417_Blautia_hansenii_strain_JCM_14655
NR_117867.1	Blautia_stercoris_strain_GAM6-1	418_Blautia_stercoris_strain_GAM6-1
NR_113270.1	Blautia_producta_strain_JCM_1471	419_Blautia_producta_strain_JCM_1471
NR_114315.1	Blautia_luti_strain_DSM_14534	420_Blautia_luti_strain_DSM_14534
NR_026312.1	Blautia_schinkii_strain_B	421_Blautia_schinkii_strain_B
NR_113231.1	Blautia_glucerasea_strain_JCM_17039	422_Blautia_glucerasea_strain_JCM_17039
NR_109014.1	Blautia_faecis_strain_M25	423_Blautia_faecis_strain_M25
NR_041960.1	Blautia_luti_strain_BInIX	424_Blautia_luti_strain_BInIX
NR_119185.1	Ruminococcus_obeum	425_Ruminococcus_obeum
NR_044265.1	Ruminococcus_gauvreauii_strain_CCRI-16110	426_Ruminococcus_gauvreauii_strain_CCRI-16110
NR_043551.1	Lactonifactor_longoviformis_strain_ED-Mt61/PYG-s6	427_Lactonifactor_longoviformis_strain_ED-Mt61/PYG-s6
NR_028915.1	Anaerostipes_caccae_strain_L1-92	428_Anaerostipes_caccae_strain_L1-92
NR_117139.1	Anaerostipes_hadrus_strain_DSM_3319	429_Anaerostipes_hadrus_strain_DSM_3319
NR_113319.1	Anaerostipes_butyraticus_strain_JCM_17466	430_Anaerostipes_butyraticus_strain_JCM_17466
NR_025524.1	Pseudobutyrivibrio_xylanivorans_strain_Mz_5	431_Pseudobutyrivibrio_xylanivorans_strain_Mz_5
NR_026315.1	Pseudobutyrivibrio_ruminis_strain_DSM_9787	432_Pseudobutyrivibrio_ruminis_strain_DSM_9787
NR_104783.1	Acetivibrio_ethanolgignens_strain_77-6	433_Acetivibrio_ethanolgignens_strain_77-6
NR_074634.1	Eubacterium_rectale_strain_ATCC_33656	434_E_rectale_strain_ATCC_33656
NR_042007.1	Roseburia_inulinivorans_strain_A2-194	435_Roseburia_inulinivorans_strain_A2-194
NR_104737.1	Eubacterium_oxidoreducens_strain_G41	436_E_oxidoreducens_strain_G41
L14676.1	ROSRRDA_Roseburia_cecicola_partial	437_ROSRRDA_Roseburia_cecicola_partial
NR_074809.1	Roseburia_hominis_strain_A2-183	438_Roseburia_hominis_strain_A2-183
NR_041882.1	Robinsoniella_peoriensis_strain_PPC31	439_Robinsoniella_peoriensis_strain_PPC31
NR_044645.2	Dorea_formicigenerans_strain_ATCC_27755	440_Dorea_formicigenerans_strain_ATCC_27755
NR_025207.1	Hespellia_stercorisuis_strain_PC18	441_Hespellia_stercorisuis_strain_PC18
NR_028883.1	Dorea_longicatena_strain_111-35	442_Dorea_longicatena_strain_111-35
NR_036800.1	Ruminococcus_gnavus_strain_ATCC_29149	443_Ruminococcus_gnavus_strain_ATCC_29149
NR_044048.1	Coprococcus_comes_strain_ATCC_27758	444_Coprococcus_comes_strain_ATCC_27758
NR_029248.1	Tyzzerella_nexilis_strain_DSM_1787	445_Tyzzerella_nexilis_strain_DSM_1787
L34615.1	EUBRRDJ_Eubacterium_contortum	446_EUBRRDJ_E_contortum
NR_118729.1	Clostridium_oroticum_strain_ATCC_13619	447_C_oroticum_strain_ATCC_13619
NR_117563.1	Eubacterium_fissicatena	448_E_fissicatena
NR_027579.1	Ruminococcus_lactaris_strain_ATCC_29176	449_Ruminococcus_lactaris_strain_ATCC_29176
NR_112553.1	Clostridium_glycyrrhizinilyticum_strain_ZM35	450_C_glycyrrhizinilyticum_strain_ZM35
NR_115502.1	Ruminococcus_torques_strain_GIFU_12126	451_Ruminococcus_torques_strain_GIFU_12126
NR_116747.1	Ruminococcus_faecis_strain_Eg2	452_Ruminococcus_faecis_strain_Eg2
NR_036777.1	Ruminococcus_torques_strain_VPI_B2-51	453_Ruminococcus_torques_strain_VPI_B2-51
NR_024719.1	Clostridium_hylemonae_strain_TN-272	454_C_hylemonae_strain_TN-272
NR_028785.1	Clostridium_scindens_strain_ATCC_35704	455_C_scindens_strain_ATCC_35704
NR_117466.1	Caldicoprobacter_algeriensis_strain_TH7C1	456_Caldicoprobacter_algeriensis_strain_TH7C1
NR_109614.1	Caldicoprobacter_guelmensis_strain_D2C22	457_Caldicoprobacter_guelmensis_strain_D2C22
	458_2NS-PRS3-s1_	458_2NS-PRS3-s1_
NR_112900.1	Christensenella_minuta_strain_YIT_12065	459_Christensenella_minuta_strain_YIT_12065
NR_115269.1	Catabacter_hongkongensis_strain_HKU16	460_Catabacter_hongkongensis_strain_HKU16
NR_115690.1	Gracilibacter_thermotolerans_strain_JW/YJL-S1	461_Gracilibacter_thermotolerans_strain_JW/YJL-S1
NR_041236.1	Lutispora_thermophila_strain_EBR46	462_Lutispora_thermophila_strain_EBR46
U27711.1	CSU27711_Clostridium-like_species	463_CSU27711_C-like_species
NR_109502.1	Caloramator_quimbayensis_strain_USBA_A	464_Caloramator_quimbayensis_strain_USBA_A
NR_025044.1	Caloramator_viterbiensis_strain_JW/MS-VS5	465_Caloramator_viterbiensis_strain_JW/MS-VS5
NR_026265.1	Caloramator_proteoclasticus_strain_Uruguayensis	466_Caloramator_proteoclasticus_strain_Uruguayensis
NR_026134.1	Caloramator_indicus_strain_IndiB4	467_Caloramator_indicus_strain_IndiB4
NR_117542.1	Caloramator_mitchellensis_strain_VF08	468_Caloramator_mitchellensis_strain_VF08
NR_044489.1	Caloramator_australicus_strain_KCTC_5601	469_Caloramator_australicus_strain_KCTC_5601
NR_025899.1	Caloramator_fervidus_strain_RT4._B1	470_Caloramator_fervidus_strain_RT4._B1
NR_026492.1	Clostridium_cylindrosporum_strain_HC-1	471_C_cylindrosporum_strain_HC-1
NR_108870.1	Fonticella_tunisiensis_strain_BelH25	472_Fonticella_tunisiensis_strain_BelH25
NR_104504.1	Fervidicella_metallireducens_strain_AeB	473_Fervidicella_metallireducens_strain_AeB
NR_117689.2	Oxobacter_pfennigii_strain_DSM_3222	474_Oxobacter_pfennigii_strain_DSM_3222
NR_029268.1	Oxobacter_pfennigii_strain_V_5-2	475_Oxobacter_pfennigii_strain_V_5-2
M59086.1	CLORR16SX_Clostridium_cadaveris	476_CLORR16SX_C_cadaveris
M59099.1	CLORR16SK_Clostridium_malenominatum	477_CLORR16SK_C_malenominatum
NR_109625.1	Oceanirhabdus_sediminicola_strain_NH-JN4	478_Oceanirhabdus_sediminicola_strain_NH-JN4
M59094.1	CLORR16SP_Clostridium_histolyticum	479_CLORR16SP_C_histolyticum
M59096.1	CLO16SRRN_Clostridium_limosum	480_CLO16SRRN_C_limosum
NR_029250.1	Clostridium_proteolyticum_strain_CG	481_C_proteolyticum_strain_CG
NR_113187.1	Clostridium_histolyticum_strain_JCM_1403	482_C_histolyticum_strain_JCM_1403
NR_104825.1	Clostridium_limosum_strain_CECT_4329	483_C_limosum_strain_CECT_4329
NR_044159.1	Clostridium_tepidiprofundi_strain_SG_508	484_C_tepidiprofundi_strain_SG_508
NR_026131.1	Clostridium_grantii_strain_A1	485_C_grantii_strain_A1
NR_026112.1	Clostridium_thermopalmarium_strain_BVP	486_C_thermopalmarium_strain_BVP
NR_074343.1	Clostridium_novyi_NT_strain_N	487_C_novyi_NT_strain_N
NR_026148.1	Clostridium_homopropionicum_strain_DSM_5847	488_C_homopropionicum_strain_DSM_5847
NR_043569.1	Clostridium_aestuarii_strain_HY-45-18	489_C_aestuarii_strain_HY-45-18
NR_043266.1	Clostridium_ganghwense_strain_HY-42-06	490_C_ganghwense_strain_HY-42-06
M59101.1	CLORR16SI_Clostridium_oceanicum	491_CLORR16SI_C_oceanicum
M59115.1	CLORR16SAC_Clostridium_sporogenes	492_CLORR16SAC_C_sporogenes
M59100.1	CLORR16SJ_Clostridium_novyi	493_CLORR16SJ_C_novyi
NR_036786.1	Clostridium_botulinum_strain_ELTDK_103	494_C_botulinum_strain_ELTDK_103
NR_117135.1	Clostridium_oceanicum_strain_DSM_1290	495_C_oceanicum_strain_DSM_1290
NR_117134.1	Clostridium_oceanicum_strain_DSM_1290	496_C_oceanicum_strain_DSM_1290
M59097.1	CLORR16SM_Clostridium_ljungdahlii	497_CLORR16SM_C_ljungdahlii
L34419.1	CLORRDAB_Clostridium_ljungdahlii_(strain_ERI-2)	498_CLORRDAB_C_ljungdahlii_strain_ERI-2
NR_104695.1	Clostridium_cadaveris_strain_JCM_1392	499_C_cadaveris_strain_JCM_1392
NR_044714.2	Clostridium_fallax_strain_ATCC_19400	500_C_fallax_strain_ATCC_19400
NR_104785.1	Youngiibacter_multivorans_strain_DSM_6139	501_Youngiibacter_multivorans_strain_DSM_6139
NR_115875.1	Proteiniclasticum_ruminis_strain_D3RC-2	502_Proteiniclasticum_ruminis_strain_D3RC-2
NR_119029.1	Clostridium_cellulovorans_strain_743B	503_C_cellulovorans_strain_743B
M59085.1	CLORR16SY_Clostridium_butyricum	504_C_butyricum
NR_119083.1	Clostridium_algidicarnis_strain_NCFB_2931	505_C_algidicarnis_strain_NCFB_2931
L34624.1	EUBRRDU_Eubacterium_tarantellus	506_E_tarantellus
NR_121697.1	Clostridium_perfringens_strain_ATCC_13124	507_C_perfringens_strain_ATCC_13124
NR_115712.1	Clostridium_hydrogeniformans_strain_BL-20	508_C_hydrogeniformans_strain_BL-20
NR_024919.1	Clostridium_frigidicarnis_strain_SPL77A	509_C_frigidicarnis_strain_SPL77A
NR_044716.2	Clostridium_carnis_strain_ATCC_25777	510_C_carnis_strain_ATCC_25777
NR_026146.1	Sarcina_ventriculi_strain_DSM_286	511_Sarcina_ventriculi_strain_DSM_286
NR_026490.1	Clostridium_sartagoforme_strain_DSM_1292	512_C_sartagoforme_strain_DSM_1292
NR_026347.1	Clostridium_isatidis_strain_WV6	513_C_isatidis_strain_WV6
NR_026020.1	Clostridium_septicum_strain_Pasteur_III	514_C_septicum_strain_Pasteur_III
NR_104741.1	Eubacterium_tarantellae_strain_UM-87	515_E_tarantellae_strain_UM-87
NR_026491.1	Clostridium_disporicum_strain_DS1	516_C_disporicum_strain_DS1
NR_026149.1	Clostridium_quinii_strain_DSM_6736	517_C_quinii_strain_DSM_6736
NR_028920.1	Clostridium_uliginosum_strain_CK55	518_C_uliginosum_strain_CK55
NR_112170.1	Clostridium_butyricum_strain_ATCC_19398	519_C_butyricum_strain_ATCC_19398
NR_074434.1	Clostridium_beijerinckii_NCIMB_8052	520_C_beijerinckii_NCIMB_8052
L34622.1	EUBRRDS_Eubacterium_moniliforme	521_E_moniliforme
NR_024945.1	Clostridium_gasigenes_strain_DSM_12272	522_C_gasigenes_strain_DSM_12272
NR_028964.1	Clostridium_colicanis_strain_3WC2	523_C_colicanis_strain_3WC2
M59102.1	CLORR16SH_Clostridium_paraperfringens	524_C_paraperfringens
NR_029239.2	Clostridium_chartatabidum_strain_163	525_C_chartatabidum_strain_163
NR_044841.2	Clostridium_aurantibutyricum_strain_NCIMB_10659	526_C_aurantibutyricum_strain_NCIMB_10659
NR_112226.1	Clostridium_sardiniense_strain_DSM_2632	527_C_sardiniense_strain_DSM_2632
NR_026336.1	Clostridium_vincentii_strain_DSM_10228	528_C_vincentii_strain_DSM_10228
NR_119032.1	Clostridium_paraputrificum_strain_DSM_2630	529_C_paraputrificum_strain_DSM_2630
NR_029263.1	Clostridium_intestinale_strain_Catt39	530_C_intestinale_strain_Catt39
NR_115711.1	Clostridium_cavendishii_strain_BL-28	531_C_cavendishii_strain_BL-28
NR_044386.1	Clostridium_amylolyticum_strain_SW408	532_C_amylolyticum_strain_SW408
NR_026496.1	Anaerobacter_polyendosporus_strain_PS-1	533_Anaerobacter_polyendosporus_strain_PS-1
NR_026179.1	Clostridium_acetireducens_strain_30A	534_C_acetireducens_strain_30A
NR_044718.2	Clostridium_tyrobutyricum_strain_ATCC_25755	535_C_tyrobutyricum_strain_ATCC_25755
NR_117113.1	Clostridium_ljungdahlii_strain_DSM_13528	536_C_ljungdahlii_strain_DSM_13528
NR_074447.1	Clostridium_kluyveri_strain_NBRC_12016	537_C_kluyveri_strain_NBRC_12016
M59092.1	CLORR16SR_Clostridium_kluyveri	538_C_kluyveri
NR_044717.2	Clostridium_cochlearium_strain_ATCC_17787	539_C_cochlearium_strain_ATCC_17787
NR_074498.1	Clostridium_tetani_E88_strain_Massachusetts	540_C_tetani_E88_strain_Massachusetts
NR_029246.1	Clostridium_collagenovorans_strain_SG	541_C_collagenovorans_strain_SG
NR_119091.1	Clostridium_acetobutylicum_strain_ATCC_824	542_C_acetobutylicum_strain_ATCC_824
NR_074511.1	Clostridium_acetobutylicum_strain_ATCC_824	543_C_acetobutylicum_strain_ATCC_824
NR_042516.1	Clostridium_nitrophenolicum_strain_1D	544_C_nitrophenolicum_strain_1D
NR_119084.1	Clostridium_magnum_strain_DSM_2767	545_C_magnum_strain_DSM_2767
NR_104768.1	Clostridium_carboxidivorans_strain_P7	546_C_carboxidivorans_strain_P7
NR_118727.1	Clostridium_scatologenes_strain_ATCC_25775	547_C_scatologenes_strain_ATCC_25775
NR_126179.1	Clostridium_swellfunianum_strain_S11-3-10	548_C_swellfunianum_strain_S11-3-10
NR_025352.1	Clostridium_akagii_strain_CK58	549_C_akagii_strain_CK58
NR_103938.1	Clostridium_pasteurianum_BC1_strain_BC1	550_C_pasteurianum_BC1_strain_BC1
NR_025019.1	Clostridium_peptidivorans_strain_TMC4	551_C_peptidivorans_strain_TMC4
NR_125591.1	Clostridium_senegalense_strain_JC122	552_C_senegalense_strain_JC122
NR_037090.1	Clostridium_psychrophilum_strain_A-1/C-an/I	553_C_psychrophilum_strain_A-1/C-an/I
NR_115146.1	Clostridium_algoriphilum_strain_14D1	554_C_algoriphilum_strain_14D1
NR_115161.1	Clostridium_tunisiense_strain_TJ	555_C_tunisiense_strain_TJ
NR_044161.1	Clostridium_sulfidigenes_strain_SGB2	556_C_sulfidigenes_strain_SGB2
NR_118999.1	Clostridium_subterminale_strain_NCIMB_10746	557_C_subterminale_strain_NCIMB_10746
M59106.1	CLORR16SD_Clostridium_subterminale	558_CLORR16SD_C_subterminale
NR_104780.1	Clostridium_malenominatum_strain_DSM_1127	559_C_malenominatum_strain_DSM_1127
NR_043235.1	Clostridium_lundense_strain_DSM_17049	560_C_lundense_strain_DSM_17049
S46737.1	16S_rRNA_Clostridium_tetanomorphum	561_C_tetanomorphum

## Sheet: Bacteroidetes_CCB
Accession No.	Description	ID
MG264287	Unclassified 3S-PR-S3-a	946_cc_3S-PR-S3-a
MG264185	Unclassified 3NS-PRS3-s1	947_cc_3NS-PRS3-s1
MG264248	Saccharicrinis fermentans 4S-PA-ChS1	948_cc_4S-PA-ChS1
MG264257	Mariniphaga anaerophila 1S-CH-S3-3	949_cc_1S-CH-S3-3
MG264236	Lentimicrobium saccharophilum 2S-CH-S3-a1	950_cc_2S-CH-S3-a1
MG264242	Saccharicrinis fermentans 2S-PR-S3-s1	951_cc_2S-PR-S3-s1
MG264175	Mariniphaga sediminis 4NS_PRS3_a1	952_cc_4NS_PRS3_a1
MG264204	Lentimicrobium saccharophilum 1NS-PB-MM2	953_cc_1NS-PB-MM2
MG264290	Unclassified 2S-PA-ChS-a	954_cc_2S-PA-ChS-a
MG264258	Unclassified 2S-CH-S3-s3	955_cc_2S-CH-S3-s3
MG264231	Unclassified 4NS-CHLI3-a	956_cc_4NS-CHLI3-a
MG264220	Unclassified 1NS-CHLI3O-s	957_cc_1NS-CHLI3O-s

## Sheet: Clostridiales_CCB
Accession No.	Description	ID
MG264277	Unclassified 4S-PB-a	12_4S-PB-a
MG264281	Unclassified 4S-POb-MAT	13_4S-POb-MAT
MG264216	Alkaliphilus oremlandii 1NS-CHLI1-a	83_1NS-CHLI1-a
MG264207	Tissierellia 4NS-PB-MM2	84_4NS-PB-MM2
MG264200	Chitinispirillum alkaliphilum 1NS-PB-MM1	85_1NS-PB-MM1
MG264206	Tissierellia 3NS-PB-MM2	86_3NS-PB-MM2
MG264205	Tissierellia 2NS-PB-MM2	87_2NS-PB-MM2
MG264211	Fusibacter tunisiensis 4NS-CHLI4-s	93_4NS-CHLI4-s
MG264164	Fusibacter fontis 4NS-CHS3-s1	95_4NS-CHS3-s1
MG264230	Fusibacter fontis 3NS-CHLI3-a	97_3NS-CHLI3-a
MG264229	Fusibacter fontis 2NS-CHLI3-a	98_2NS-CHLI3-a
MG264214	Tissierella 3NS-CHLI6-s	107_3NS-CHLI6-s
MG264212	Tissierella 1NS-CHLI6-s	108_1NS-CHLI6-s
MG264251	Alkaliphilus oremlandii 3S-PA-ChS2	159_3S-PA-ChS2
MG264210	Alkaliphilus oremlandii 3NS-CHLI4-s	165_3NS-CHLI4-s
MG264209	Geosporobacter 2NS-CHLI4-s	172_2NS-CHLI4-s
MG264223	Exiguobacterium 4NS-CHLI3O-s	234_4NS-CHLI3O-s

## Sheet: Bacillus_RDP
No	ref_RDP	Name	label
1	S004056424	Bacillus_atrophaeus	1_Bacillus_atrophaeus
2	S000001363	Bacillus_subtilis	2_Bacillus_subtilis
3	S004221437	Bacillus_megaterium	3_Bacillus_megaterium
4	S004056423	Bacillus_cereus	4_Bacillus_cereus
5	S004056429	Bacillus_licheniformis	5_Bacillus_licheniformis
6	S004056422	Bacillus_pumilus	6_Bacillus_pumilus
7	S000000690	Bacillus_sp_AH	7_Bacillus_sp_AH
8	S000614215	Bacillus_cereus	8_Bacillus_cereus
9	S000843867	Bacillus_sp_IGCAR-1/07	9_Bacillus_sp_IGCAR-1/07
10	S002033093	Bacillus_sp_OU-A3	10_Bacillus_sp_OU-A3
11	S002033096	Bacillus_sp_OU-73	11_Bacillus_sp_OU-73
12	S000446605	Bacillus_sp_19490	12_Bacillus_sp_19490
13	S000002480	Bacillus_sp_No.61	13_Bacillus_sp_No.61
14	S000003473	Bacillus_subtilis	14_Bacillus_subtilis
15	S000805408	Bacillus_cereus	15_Bacillus_cereus
16	S003610969	Bacillus_sp_AB297f	16_Bacillus_sp_AB297f
17	S004056425	Bacillus_horikoshii	17_Bacillus_horikoshii
18	S001156292	Bacillus_sp_EK-1	18_Bacillus_sp_EK-1
19	S003610911	Bacillus_sp_AB304d	19_Bacillus_sp_AB304d
20	S000000601	Bacillus_thuringiensis	20_Bacillus_thuringiensis
21	S000652798	Bacillus_subtilis	21_Bacillus_subtilis
22	S000893674	Bacillus_cereus	22_Bacillus_cereus
23	S001239883	Bacillus_thuringiensis	23_Bacillus_thuringiensis
24	S000004484	Bacillus_sp_AH	24_Bacillus_sp_AH
25	S000084111	Bacillus_sp_MK03	25_Bacillus_sp_MK03
26	S001575668	Bacillus_sp_210_35	26_Bacillus_sp_210_35
27	S000843571	Bacillus_subtilis	27_Bacillus_subtilis
28	S000009749	unidentified	28_unidentified
29	S000000213	Bacillus_sp.	29_Bacillus_sp.
30	S000000076	Bacillus_sp_TS-3	30_Bacillus_sp_TS-3
31	S000002216	Bacillus_licheniformis	31_Bacillus_licheniformis
32	S000413183	uncultured	32_uncultured
33	S000413187	uncultured	33_uncultured
34	S000133610	Bacillus_barbaricus	34_Bacillus_barbaricus
35	S000004711	Bacillus_sp.	35_Bacillus_sp.
36	S000011352	Bacillus_sp_No.44	36_Bacillus_sp_No.44
37	S002913784	Bacillus_anthracis	37_Bacillus_anthracis
38	S001156293	Bacillus_sp_EK-2	38_Bacillus_sp_EK-2
39	S003304275	Bacillus_sp_VKK-1	39_Bacillus_sp_VKK-1
40	S004070962	Bacillus_thuringiensis	40_Bacillus_thuringiensis
41	S000115175	uncultured	41_uncultured
42	S000752216	Bacillus_pumilus	42_Bacillus_pumilus
43	S000016968	unidentified	43_unidentified
44	S003721142	Bacillus_licheniformis	44_Bacillus_licheniformis
45	S003803662	Bacillus_subtilis	45_Bacillus_subtilis
46	S000584650	Bacillus_licheniformis	46_Bacillus_licheniformis
47	S004045666	Bacillus_licheniformis	47_Bacillus_licheniformis
48	S000893791	Bacillus_lentus	48_Bacillus_lentus
49	S000013858	Bacillus_pseudofirmus	49_Bacillus_pseudofirmus
50	S002167704	Bacillus_sp_WTZ-1	50_Bacillus_sp_WTZ-1
51	S001156300	Bacillus_sp_EK-9	51_Bacillus_sp_EK-9
52	S003659965	Bacillus_subtilis	52_Bacillus_subtilis
53	S000769223	Bacillus_subtilis	53_Bacillus_subtilis
54	S001241228	Bacillus_pumilus	54_Bacillus_pumilus
55	S003717437	Bacillus_flexus	55_Bacillus_flexus
56	S000388287	56_	56_56_
57	S001156322	Bacillus_pumilus	57_Bacillus_pumilus
58	S002168028	Bacillus_pumilus	58_Bacillus_pumilus
59	S000022430	Bacillus_sp_SB45	59_Bacillus_sp_SB45
60	S000413185	uncultured	60_uncultured
61	S000107278	Bacillus_firmus	61_Bacillus_firmus
62	S003283532	Bacillus_subtilis	62_Bacillus_subtilis
63	S004196477	uncultured	63_uncultured
64	S000000661	Bacillus_clausii	64_Bacillus_clausii
65	S003751637	Bacillus_sp_G2-16	65_Bacillus_sp_G2-16
66	S004055524	Bacillus_subtilis	66_Bacillus_subtilis
67	S003807188	Bacillus_megaterium	67_Bacillus_megaterium
68	S000478928	Bacillus_sp_DC1	68_Bacillus_sp_DC1
69	S000005711	Bacillus_simplex	69_Bacillus_simplex
70	S000000656	Bacillus_sp_NCIB12289	70_Bacillus_sp_NCIB12289
71	S000002434	Bacillus_sp_SD521	71_Bacillus_sp_SD521
72	S000413180	uncultured	72_uncultured
73	S003711890	Bacillus_sp_SCULCB	73_Bacillus_sp_SCULCB
74	S002871611	uncultured	74_uncultured
75	S000383276	Bacillus_sp_2b-2	75_Bacillus_sp_2b-2
76	S000005947	Bacillus_coagulans	76_Bacillus_coagulans
77	S002893824	uncultured	77_uncultured
78	S000002609	Bacillus_halodurans	78_Bacillus_halodurans
79	S000008094	uncultured	79_uncultured
80	S003473795	uncultured	80_uncultured
81	S002230149	Bacillus_cereus	81_Bacillus_cereus
82	S000116451	uncultured	82_uncultured
83	S003717089	Bacillus_aerius	83_Bacillus_aerius
84	S004055248	Bacillus_amyloliquefaciens	84_Bacillus_amyloliquefaciens
85	S000005401	Bacillus_sp_4830	85_Bacillus_sp_4830
86	S001097601	Bacillus_cereus	86_Bacillus_cereus
87	S000390853	Bacillus_endophyticus	87_Bacillus_endophyticus
88	S003301652	Bacillus_subtilis	88_Bacillus_subtilis
89	S000109717	uncultured	89_uncultured
90	S000586438	uncultured	90_uncultured
91	S003755679	Bacillus_cereus	91_Bacillus_cereus
92	S000003672	Bacillus_sp_S	92_Bacillus_sp_S
93	S000338832	uncultured	93_uncultured
94	S000872204	uncultured	94_uncultured
95	S000331365	uncultured	95_uncultured
96	S002951094	Bacillus_flexus	96_Bacillus_flexus
97	S003304276	Bacillus_sp_VKK-2	97_Bacillus_sp_VKK-2
98	S000014941	Bacillus_sp_AS-38	98_Bacillus_sp_AS-38
99	S000385497	Bacillus_sp_G6	99_Bacillus_sp_G6
100	S000128652	uncultured	100_uncultured
101	S000331995	Bacillus_litoralis	101_Bacillus_litoralis
102	S000128832	Bacillus_sp_OS-5	102_Bacillus_sp_OS-5
103	S004224294	Bacillus_subtilis	103_Bacillus_subtilis
104	S002906785	Geobacillus__thermocatenulatus	104_Geobacillus__thermocatenulatus
105	S000268301	Bacillus_catenulatus	105_Bacillus_catenulatus
106	S000438941	Bacillus_sp_SAFN-020	106_Bacillus_sp_SAFN-020
107	S000651216	Bacillus_granadensis	107_Bacillus_granadensis
108	S001014549	Bacillus_sp_G1DM-53	108_Bacillus_sp_G1DM-53
109	S004224300	Bacillus_flexus	109_Bacillus_flexus
110	S001152880	Geobacillus__stearothermophilus	110_Geobacillus__stearothermophilus
111	S000001145	Anoxybacillus_	111_Anoxybacillus_
112	S001577038	Bacillus_megaterium	112_Bacillus_megaterium
113	S000736314	Bacillus_sp_m3-9	113_Bacillus_sp_m3-9
114	S002894161	uncultured	114_uncultured
115	S004056488	Bacillus_pumilus	115_Bacillus_pumilus
116	S001021972	uncultured	116_uncultured
117	S001549289	Bacillus_sp_LS48	117_Bacillus_sp_LS48
118	S000001146	Bacillus_fumarioli	118_Bacillus_fumarioli
119	S000126727	Geobacillus__stearothermophilus	119_Geobacillus__stearothermophilus
120	S000942120	Bacillus_sp_P13	120_Bacillus_sp_P13
121	S000261602	Bacillus_fumarioli	121_Bacillus_fumarioli
122	S000383259	Bacillus_sp_135	122_Bacillus_sp_135
123	S001156313	Bacillus_sp_EK-22	123_Bacillus_sp_EK-22
124	S003313470	Bacillus_sp_D2-3-1-8.1	124_Bacillus_sp_D2-3-1-8.1
125	S000405815	Bacillus_thermozeamaize	125_Bacillus_thermozeamaize
126	S000006574	Bacillus_licheniformis	126_Bacillus_licheniformis
127	S000009401	Bacillus_sp_TH64	127_Bacillus_sp_TH64
128	S001156317	Bacillus_sp_EK-26	128_Bacillus_sp_EK-26
129	S000108652	uncultured	129_uncultured
130	S002894023	uncultured	130_uncultured
131	S000457155	Bacillus_sp_BA299	131_Bacillus_sp_BA299
132	S000261160	uncultured	132_uncultured
133	S000996268	Bacillus_sp_SK96	133_Bacillus_sp_SK96
134	S000001560	Bacillus_smithii	134_Bacillus_smithii
135	S000112520	Bacillus_sp_IDA216	135_Bacillus_sp_IDA216
136	S000003875	Bacillus_methanolicus	136_Bacillus_methanolicus
137	S001293487	Bacillus_sp_SeaH-As33w	137_Bacillus_sp_SeaH-As33w
138	S000996136	Bacillus_pumilus	138_Bacillus_pumilus
139	S003280143	Bacillus_pumilus	139_Bacillus_pumilus
140	S001418507	Bacillus_sp_SK03	140_Bacillus_sp_SK03
141	S001053205	uncultured	141_uncultured
142	S000012250	Bacillus_sp_IPso1	142_Bacillus_sp_IPso1
143	S000366852	Bacillus_humi	143_Bacillus_humi
144	S000548368	Bacillus_alveayuensis	144_Bacillus_alveayuensis
145	S000139548	low	145_low
146	S000658089	uncultured	146_uncultured
147	S000967106	Bacillus_acidicola	147_Bacillus_acidicola
148	S000586390	uncultured	148_uncultured
149	S004223277	Bacillus_sp_BAB-3522	149_Bacillus_sp_BAB-3522
150	S000383283	Bacillus_mannanilyticus	150_Bacillus_mannanilyticus
151	S000000169	Bacillus_lentus	151_Bacillus_lentus
152	S002236158	Bacillus_sp_NCCP-71	152_Bacillus_sp_NCCP-71
153	S003549620	uncultured	153_uncultured
154	S000004057	Bacillus_sp_TAT105	154_Bacillus_sp_TAT105
155	S000319479	Bacillus_sp_T41	155_Bacillus_sp_T41
156	S000413190	uncultured	156_uncultured
157	S000485123	Bacillus_farraginis	157_Bacillus_farraginis
158	S000003185	uncultured	158_uncultured
159	S000117161	Bacillus_algicola	159_Bacillus_algicola
160	S000393519	Bacillus_sp_YY	160_Bacillus_sp_YY
161	S000018072	unidentified	161_unidentified
162	S000413188	uncultured	162_uncultured
163	S000497520	low	163_low
164	S000021433	Bacillus_sp_IPso2	164_Bacillus_sp_IPso2
165	S001154130	Bacillus_vireti	165_Bacillus_vireti
166	S002632029	uncultured	166_uncultured
167	S000130053	Bacillus_luciferensis	167_Bacillus_luciferensis
168	S000126602	Bacillus_pumilus	168_Bacillus_pumilus
169	S000388292	169_	169_169_
170	S000002968	Bacillus_sp.	170_Bacillus_sp.
171	S000541615	Bacillus_chandigarhensis	171_Bacillus_chandigarhensis
172	S000006950	Bacillus_gibsonii	172_Bacillus_gibsonii
173	S003301785	Bacillus_sp_ZYK	173_Bacillus_sp_ZYK
174	S000467601	Bacillus_sp_BA315	174_Bacillus_sp_BA315
175	S000352455	Fictibacillus_	175_Fictibacillus_
176	S000383273	Bacillus_sp_N6	176_Bacillus_sp_N6
177	S000247993	Bacillus_sp_R-7413	177_Bacillus_sp_R-7413
178	S003453722	uncultured	178_uncultured
179	S003720439	Bacillus_drentensis	179_Bacillus_drentensis
180	S001156308	Bacillus_pumilus	180_Bacillus_pumilus
181	S001549291	Bacillus_sp_LS52	181_Bacillus_sp_LS52
182	S001549317	Bacillus_sp_LS216	182_Bacillus_sp_LS216
183	S001612477	Bacillus_sp_KSL5401-267	183_Bacillus_sp_KSL5401-267
184	S003805504	Bacillus_thuringiensis	184_Bacillus_thuringiensis
185	S000391627	Bacillus_sp_MB-11	185_Bacillus_sp_MB-11
186	S000250275	Bacillus_sp_R-6782	186_Bacillus_sp_R-6782
187	S000728359	Bacillus_sp_MSFC	187_Bacillus_sp_MSFC
188	S002351856	Bacillus_simplex	188_Bacillus_simplex
189	S002351860	Bacillus_megaterium	189_Bacillus_megaterium
190	S002888668	uncultured	190_uncultured
191	S004215299	Bacillus_sp_7B-832	191_Bacillus_sp_7B-832
192	S000485122	Bacillus_farraginis	192_Bacillus_farraginis
193	S000262860	uncultured	193_uncultured
194	S000586374	uncultured	194_uncultured
195	S003549574	uncultured	195_uncultured
196	S000115712	unidentified	196_unidentified
197	S001156306	Bacillus_cereus	197_Bacillus_cereus
198	S002223587	Bacillus_sp_DV9-30	198_Bacillus_sp_DV9-30
199	S000373337	Bacillus_koreensis	199_Bacillus_koreensis
200	S001744528	Bacillus_sp_SSMIX	200_Bacillus_sp_SSMIX
201	S003288200	Bacillus_subtilis	201_Bacillus_subtilis
202	S002351859	Bacillus_cereus	202_Bacillus_cereus
203	S000139847	bacterium	203_bacterium
204	S000383265	Bacillus_hemicellulosilyticus	204_Bacillus_hemicellulosilyticus
205	S000402994	uncultured	205_uncultured
206	S000276014	Bacillus_galactosidilyticus	206_Bacillus_galactosidilyticus
207	S001014546	Bacillus_sp_G1DM-59	207_Bacillus_sp_G1DM-59
208	S000383485	Bacillus_funiculus	208_Bacillus_funiculus
209	S001199080	Bacillus_sp_I_GA_W_9_10	209_Bacillus_sp_I_GA_W_9_10
210	S000968947	Bacillus_sp_Z16	210_Bacillus_sp_Z16
211	S000016025	Bacillus_thermocloacae	211_Bacillus_thermocloacae
212	S000346278	uncultured	212_uncultured
213	S002959324	Bacillus_tequilensis	213_Bacillus_tequilensis
214	S001097292	Bacillus_sp_1-9	214_Bacillus_sp_1-9
215	S004217295	Bacillus_sp_LS-519	215_Bacillus_sp_LS-519
216	S000003462	Bacillus_benzoevorans	216_Bacillus_benzoevorans
217	S004096487	uncultured	217_uncultured
218	S000390688	Bacillus_sp_VAN26	218_Bacillus_sp_VAN26
219	S004091342	Bacillus_sp_BAB-3811	219_Bacillus_sp_BAB-3811
220	S004188783	uncultured	220_uncultured
221	S000720873	uncultured	221_uncultured
222	S003618048	Bacillus_sp_QRT-23	222_Bacillus_sp_QRT-23
223	S000390687	Bacillus_sp_VAN23	223_Bacillus_sp_VAN23
224	S002917635	Bacillus_simplex	224_Bacillus_simplex
225	S003453547	uncultured	225_uncultured
226	S001352590	Anoxybacillus_	226_Anoxybacillus_
227	S000565903	uncultured	227_uncultured
228	S000893384	Bacillus_sp_XJU-3	228_Bacillus_sp_XJU-3
229	S002416326	uncultured	229_uncultured
230	S003755948	Bacillus_aerius	230_Bacillus_aerius
231	S000731778	uncultured	231_uncultured
232	S000887738	uncultured	232_uncultured
233	S001156297	Bacillus_sp_EK-6	233_Bacillus_sp_EK-6
234	S002039998	uncultured	234_uncultured
235	S002306292	uncultured	235_uncultured
236	S002915410	Bacillus_sp_CAU	236_Bacillus_sp_CAU
237	S000600401	Bacillus_sp_MRN493	237_Bacillus_sp_MRN493
238	S000586415	uncultured	238_uncultured
239	S002276885	uncultured	239_uncultured
240	S000892376	Bacillus_sp_OS-03	240_Bacillus_sp_OS-03
241	S000385751	Bacillus_sp_TUT1007	241_Bacillus_sp_TUT1007
242	S000418426	Bacillus_sp_IDA4789	242_Bacillus_sp_IDA4789
243	S001156298	Bacillus_sp_EK-7	243_Bacillus_sp_EK-7
244	S001156318	Bacillus_subtilis	244_Bacillus_subtilis
245	S002306463	uncultured	245_uncultured
246	S002221824	Bacillus_sp_CJNY31	246_Bacillus_sp_CJNY31
247	S002166311	Bacillus_sp_PS10(2010)	247_Bacillus_sp_PS10(2010)
248	S000398964	Bacillus_subtilis	248_Bacillus_subtilis
249	S000634929	Bacillus_sp_M115	249_Bacillus_sp_M115
250	S000006127	Bacillus_sp_5215	250_Bacillus_sp_5215
251	S000428419	Bacillus_siralis	251_Bacillus_siralis
252	S002300849	uncultured	252_uncultured
253	S002963655	Bacillus_sp_12281	253_Bacillus_sp_12281
254	S004216456	Bacillus_pumilus	254_Bacillus_pumilus
255	S000571345	Bacillus_licheniformis	255_Bacillus_licheniformis
256	S000994895	Bacillus_sp_BF98	256_Bacillus_sp_BF98
257	S001036492	uncultured	257_uncultured
258	S002382590	uncultured	258_uncultured
259	S000010774	Bacillus_sp.	259_Bacillus_sp.
260	S003617747	Anoxybacillus_	260_Anoxybacillus_
261	S002038747	Bacillus_sp_P602	261_Bacillus_sp_P602
262	S004056419	Bacillus_flexus	262_Bacillus_flexus
263	S000586461	uncultured	263_uncultured
264	S003307254	uncultured	264_uncultured
265	S000438951	Bacillus_sp_SAFN-006	265_Bacillus_sp_SAFN-006
266	S004196447	uncultured	266_uncultured
267	S004196456	uncultured	267_uncultured
268	S004196469	uncultured	268_uncultured
269	S000967012	Bacillus_simplex	269_Bacillus_simplex
270	S000010772	Bacillus_cereus	270_Bacillus_cereus
271	S001155392	Bacillus_cereus	271_Bacillus_cereus
272	S002202880	uncultured	272_uncultured
273	S002233798	Bacillus_alveayuensis	273_Bacillus_alveayuensis
274	S000646956	uncultured	274_uncultured
275	S003803971	Bacillus_circulans	275_Bacillus_circulans
276	S004224559	Bacillus_sp_KW-12	276_Bacillus_sp_KW-12
277	S000646966	uncultured	277_uncultured
278	S000538916	Bacillus_sp_GD0705	278_Bacillus_sp_GD0705
279	S003426740	uncultured	279_uncultured
280	S002155733	Bacillus_sp_BF1-2	280_Bacillus_sp_BF1-2
281	S000115176	uncultured	281_uncultured
282	S000995809	Bacillus_sp_X1	282_Bacillus_sp_X1
283	S003313232	Bacillus_sp_HWE2-18	283_Bacillus_sp_HWE2-18
284	S000769522	Bacillus_halmapalus	284_Bacillus_halmapalus
285	S000887757	uncultured	285_uncultured
286	S000690708	Bacillus_sp_GB02-27	286_Bacillus_sp_GB02-27
287	S003316500	uncultured	287_uncultured
288	S003588972	uncultured	288_uncultured
289	S000887743	uncultured	289_uncultured
290	S001150210	uncultured	290_uncultured
291	S001549923	Bacillus_asahii	291_Bacillus_asahii
292	S002351867	Bacillus_sp_M5(2011)	292_Bacillus_sp_M5(2011)
293	S002912123	Bacillus_soli	293_Bacillus_soli
294	S003457096	uncultured	294_uncultured
295	S003591918	uncultured	295_uncultured
296	S000330863	Bacillus_sp_GSP69	296_Bacillus_sp_GSP69
297	S001292771	Bacillus_sp_KHg1	297_Bacillus_sp_KHg1
298	S004075966	Bacillus_sp_JCE	298_Bacillus_sp_JCE
299	S000435541	uncultured	299_uncultured
300	S001184738	uncultured	300_uncultured
301	S002222185	Firmicutes	301_Firmicutes
302	S001098362	Bacillus_sp_CCBAU	302_Bacillus_sp_CCBAU
303	S000497563	Bacillus_sp_SSCS38	303_Bacillus_sp_SSCS38
304	S003753574	Bacillus_cereus	304_Bacillus_cereus
305	S000457154	Bacillus_alkalitelluris	305_Bacillus_alkalitelluris
306	S000586454	uncultured	306_uncultured
307	S000647390	uncultured	307_uncultured
308	S001184744	uncultured	308_uncultured
309	S001184748	uncultured	309_uncultured
310	S003426384	uncultured	310_uncultured
311	S003591919	uncultured	311_uncultured
312	S003753573	Bacillus_licheniformis	312_Bacillus_licheniformis
313	S000373336	Bacillus_seohaeanensis	313_Bacillus_seohaeanensis
314	S001575401	Bacillus_pumilus	314_Bacillus_pumilus
315	S002963624	Bacillus_sp_B4(2011b)	315_Bacillus_sp_B4(2011b)
316	S003301630	Bacillus_licheniformis	316_Bacillus_licheniformis
317	S002165636	Bacillus_endoradicis	317_Bacillus_endoradicis
318	S000129063	Bacillus_fastidiosus	318_Bacillus_fastidiosus
319	S003453723	uncultured	319_uncultured
320	S003453745	uncultured	320_uncultured
321	S002161837	uncultured	321_uncultured
322	S003661297	uncultured	322_uncultured
323	S004224552	Bacillus_sp_MT2	323_Bacillus_sp_MT2
324	S001184750	uncultured	324_uncultured
325	S000586218	uncultured	325_uncultured
326	S000586391	uncultured	326_uncultured
327	S002963651	Bacillus_sp_12272	327_Bacillus_sp_12272
328	S002984797	uncultured	328_uncultured
329	S001064760	uncultured	329_uncultured
330	S003426205	uncultured	330_uncultured
331	S003307243	uncultured	331_uncultured
332	S003453800	uncultured	332_uncultured
333	S003456546	uncultured	333_uncultured
334	S003459095	uncultured	334_uncultured
335	S003615075	Bacillus_cereus	335_Bacillus_cereus
336	S004103469	uncultured	336_uncultured
337	S000012598	Bacillus_sp.	337_Bacillus_sp.
338	S000394522	Bacillus_sp_HT-1	338_Bacillus_sp_HT-1
339	S000586255	uncultured	339_uncultured
340	S001576938	Bacillus_sp_PCWCS1	340_Bacillus_sp_PCWCS1
341	S002500896	uncultured	341_uncultured
342	S002234523	Bacillus_krulwichiae	342_Bacillus_krulwichiae
343	S003234212	uncultured	343_uncultured
344	S000967359	Bacillus_sp_DAN6	344_Bacillus_sp_DAN6
345	S003643822	uncultured	345_uncultured
346	S004116442	uncultured	346_uncultured
347	S001243339	Anoxybacillus_	347_Anoxybacillus_
348	S001200331	uncultured	348_uncultured
349	S002300641	uncultured	349_uncultured
350	S002964419	Bacillus_firmus	350_Bacillus_firmus
351	S003456106	uncultured	351_uncultured
352	S003456520	uncultured	352_uncultured
353	S003457154	uncultured	353_uncultured
354	S003479657	uncultured	354_uncultured
355	S001873725	Bacillus_sp_HB09009	355_Bacillus_sp_HB09009
356	S000941909	Bacillus_sp_TSWCSN6	356_Bacillus_sp_TSWCSN6
357	S004220615	Bacillus_sp_HKG207	357_Bacillus_sp_HKG207
358	S000147238	Bacillus_krulwichiae	358_Bacillus_krulwichiae
359	S000586193	uncultured	359_uncultured
360	S001565017	uncultured	360_uncultured
361	S001744560	Bacillus_aestuarii	361_Bacillus_aestuarii
362	S002984802	uncultured	362_uncultured
363	S002984875	uncultured	363_uncultured
364	S003592064	uncultured	364_uncultured
365	S003810744	Bacillus_sp_CC-Bw-5	365_Bacillus_sp_CC-Bw-5
366	S000139547	low	366_low
367	S000120576	Bacillus_horikoshii	367_Bacillus_horikoshii
368	S000887730	uncultured	368_uncultured
369	S001033805	uncultured	369_uncultured
370	S002202861	uncultured	370_uncultured
371	S002984856	uncultured	371_uncultured
372	S002984935	uncultured	372_uncultured
373	S000437257	Bacillus_infernus	373_Bacillus_infernus
374	S002305387	Bacillus_sp_NBB18	374_Bacillus_sp_NBB18
375	S000586445	uncultured	375_uncultured
376	S001097587	Bacillus_pumilus	376_Bacillus_pumilus
377	S001142095	uncultured	377_uncultured
378	S002224686	bacterium	378_bacterium
379	S002984928	uncultured	379_uncultured
380	S002156373	Bacillus_licheniformis	380_Bacillus_licheniformis
381	S003616066	Bacillus_sp_C3(2012)	381_Bacillus_sp_C3(2012)
382	S003661356	uncultured	382_uncultured
383	S000006138	Geobacillus__thermodenitrificans	383_Geobacillus__thermodenitrificans
384	S000364575	Anoxybacillus_	384_Anoxybacillus_
385	S000490883	Bacillus_sp_A-5A	385_Bacillus_sp_A-5A
386	S002301023	uncultured	386_uncultured
387	S003712167	Bacillus_sp_16/4a	387_Bacillus_sp_16/4a
388	S000964715	Bacillus_megaterium	388_Bacillus_megaterium
389	S000586207	uncultured	389_uncultured
390	S002963648	Bacillus_sp_12078	390_Bacillus_sp_12078
391	S000007628	Bacillus_carboniphilus	391_Bacillus_carboniphilus
392	S000418425	Bacillus_sp_IDA4740	392_Bacillus_sp_IDA4740
393	S000586266	uncultured	393_uncultured
394	S000462163	Bacillus_sp_DF44	394_Bacillus_sp_DF44
395	S002917637	Bacillus_sp_DHXJ19	395_Bacillus_sp_DHXJ19
396	S003619096	Bacillus_sp_pp2	396_Bacillus_sp_pp2
397	S003803515	Bacillus_sp_FF4	397_Bacillus_sp_FF4
398	S000860159	Bacillus_sp_CZs	398_Bacillus_sp_CZs
399	S004221953	Virgibacillus_	399_Virgibacillus_
400	S004224857	bacterium	400_bacterium
401	S000600400	Bacillus_sp_HJ302	401_Bacillus_sp_HJ302
402	S000485086	Bacillus_sp_R-6930	402_Bacillus_sp_R-6930
403	S000586224	uncultured	403_uncultured
404	S002233380	Bacillus_psychrosaccharolyticus	404_Bacillus_psychrosaccharolyticus
405	S001560929	Bacillus_sp_2	405_Bacillus_sp_2
406	S002446488	Bacillus_humi	406_Bacillus_humi
407	S004224853	Bacillus_sp_SIT3	407_Bacillus_sp_SIT3
408	S000018594	uncultured	408_uncultured
409	S000980823	Bacillus_subtilis	409_Bacillus_subtilis
410	S001744665	Bacillus_cereus	410_Bacillus_cereus
411	S000112436	Bacillus_sp_IDA629	411_Bacillus_sp_IDA629
412	S001744556	Bacillus_subtilis	412_Bacillus_subtilis
413	S001744638	Bacillus_flexus	413_Bacillus_flexus
414	S001875460	Bacillus_amyloliquefaciens	414_Bacillus_amyloliquefaciens
415	S002305764	Bacillus_foraminis	415_Bacillus_foraminis
416	S003721052	Bacillus_firmus	416_Bacillus_firmus
417	S004213422	Bacillus_sp_BAB-2585	417_Bacillus_sp_BAB-2585
418	S001156310	Bacillus_megaterium	418_Bacillus_megaterium
419	S001755195	uncultured	419_uncultured
420	S002984872	uncultured	420_uncultured
421	S003721039	Bacillus_aryabhattai	421_Bacillus_aryabhattai
422	S001575667	Bacillus_sp_210_34	422_Bacillus_sp_210_34
423	S001874800	Bacillus_niacini	423_Bacillus_niacini
424	S002963645	Bacillus_sp_12064	424_Bacillus_sp_12064
425	S002985441	uncultured	425_uncultured
426	S000140511	low	426_low
427	S003453606	uncultured	427_uncultured
428	S000115040	uncultured	428_uncultured
429	S000139866	low	429_low
430	S002230204	Bacillus_megaterium	430_Bacillus_megaterium
431	S002232458	Bacillus_megaterium	431_Bacillus_megaterium
432	S002223572	Bacillus_sp_DV9-15	432_Bacillus_sp_DV9-15
433	S004216474	Bacillus_pumilus	433_Bacillus_pumilus
434	S000115196	uncultured	434_uncultured
435	S000436423	435_	435_435_
436	S001576949	Bacillus_sp_PCWCS25	436_Bacillus_sp_PCWCS25
437	S002965962	Bacillus_sp_FA136	437_Bacillus_sp_FA136
438	S003278846	Bacillus_subtilis	438_Bacillus_subtilis
439	S001577026	Bacillus_endophyticus	439_Bacillus_endophyticus
440	S001744666	Bacillus_cereus	440_Bacillus_cereus
441	S002034136	Bacillus_thuringiensis	441_Bacillus_thuringiensis
442	S003301634	Bacillus_amyloliquefaciens	442_Bacillus_amyloliquefaciens
443	S000622315	Bacillus_kribbensis	443_Bacillus_kribbensis
444	S000966730	Bacillus_subtilis	444_Bacillus_subtilis
445	S002232105	Bacillus_subtilis	445_Bacillus_subtilis
446	S003301649	Bacillus_subtilis	446_Bacillus_subtilis
447	S003713447	Bacillus_subtilis	447_Bacillus_subtilis
448	S000586245	uncultured	448_uncultured
449	S002304533	Bacillus_sp_R-36721	449_Bacillus_sp_R-36721
450	S003808348	Geobacillus__thermoparaffinivorans	450_Geobacillus__thermoparaffinivorans
451	S001015493	Bacillus_endophyticus	451_Bacillus_endophyticus
452	S000966791	Bacillus_sp_P109	452_Bacillus_sp_P109
453	S002446489	Bacillus_clausii	453_Bacillus_clausii
454	S003613500	Bacillus_subtilis	454_Bacillus_subtilis
455	S004056421	Bacillus_anthracis	455_Bacillus_anthracis
456	S003000385	uncultured	456_uncultured
457	S000408851	Bacillus_macauensis	457_Bacillus_macauensis
458	S002446498	Bacillus_arbutinivorans	458_Bacillus_arbutinivorans
459	S003304785	Bacillus_amyloliquefaciens	459_Bacillus_amyloliquefaciens
460	S002162039	uncultured	460_uncultured
461	S000383722	Bacillus_subtilis	461_Bacillus_subtilis
462	S000926913	bacterium	462_bacterium
463	S001156319	Bacillus_cereus	463_Bacillus_cereus
464	S001322201	uncultured	464_uncultured
465	S002413250	uncultured	465_uncultured
466	S002232490	Bacillus_licheniformis	466_Bacillus_licheniformis
467	S003307809	uncultured	467_uncultured
468	S000362993	Bacillus_taeanensis	468_Bacillus_taeanensis
469	S003339501	uncultured	469_uncultured
470	S003339734	uncultured	470_uncultured
471	S001587495	Bacillus_sp_MB104	471_Bacillus_sp_MB104
472	S002233378	Bacillus_circulans	472_Bacillus_circulans
473	S002446486	Bacillus_mycoides	473_Bacillus_mycoides
474	S003307839	uncultured	474_uncultured
475	S002234046	Bacillus_licheniformis	475_Bacillus_licheniformis
476	S002161652	uncultured	476_uncultured
477	S003011929	uncultured	477_uncultured
478	S003363043	uncultured	478_uncultured
479	S003375339	uncultured	479_uncultured
480	S001156550	Bacillus_aquimaris	480_Bacillus_aquimaris
481	S001447899	uncultured	481_uncultured
482	S001549521	Bacillus_sp_c96	482_Bacillus_sp_c96
483	S002234870	Bacillus_aquimaris	483_Bacillus_aquimaris
484	S002304221	Bacillus_atrophaeus	484_Bacillus_atrophaeus
485	S002913258	Bacillus_sp_MSP13	485_Bacillus_sp_MSP13
486	S002913259	Bacillus_sp_SB49	486_Bacillus_sp_SB49
487	S002913268	Bacillus_sp_MSP10.1	487_Bacillus_sp_MSP10.1
488	S003285150	Bacillus_licheniformis	488_Bacillus_licheniformis
489	S003371973	uncultured	489_uncultured
490	S002958389	Bacillus_mojavensis	490_Bacillus_mojavensis
491	S003279910	Bacillus_subtilis	491_Bacillus_subtilis
492	S003299232	Bacillus_sp_71(2012)	492_Bacillus_sp_71(2012)
493	S003750580	Bacillus_sp_3MA3	493_Bacillus_sp_3MA3
494	S004055376	Bacillus_safensis	494_Bacillus_safensis
495	S003000409	uncultured	495_uncultured
496	S003721313	Anoxybacillus_	496_Anoxybacillus_
497	S000340148	uncultured	497_uncultured
498	S000586462	uncultured	498_uncultured
499	S000968937	Bacillus_sp_Z2	499_Bacillus_sp_Z2
500	S001154935	Bacillus_subtilis	500_Bacillus_subtilis
501	S001188341	Bacillus_pumilus	501_Bacillus_pumilus
502	S002033965	Bacillus_graminis	502_Bacillus_graminis
503	S002230225	Bacillus_aquimaris	503_Bacillus_aquimaris
504	S003721041	Bacillus_subtilis	504_Bacillus_subtilis
505	S004223023	Bacillus_pumilus	505_Bacillus_pumilus
506	S000561232	uncultured	506_uncultured
507	S002226637	Bacillus_pumilus	507_Bacillus_pumilus
508	S003327159	uncultured	508_uncultured
509	S001015504	Bacillus_endophyticus	509_Bacillus_endophyticus
510	S001550113	Bacillus_horikoshii	510_Bacillus_horikoshii
511	S002351845	Bacillus_sp_A3(2011)	511_Bacillus_sp_A3(2011)
512	S003720284	Bacillus_sp_UAC-73	512_Bacillus_sp_UAC-73
513	S003371562	uncultured	513_uncultured
514	S003363814	uncultured	514_uncultured
515	S003360325	uncultured	515_uncultured
516	S001044130	Bacillus_sp_R-31189	516_Bacillus_sp_R-31189
517	S002229515	Bacillus_sp_PCP38	517_Bacillus_sp_PCP38
518	S002443068	Bacillus_ginsengihumi	518_Bacillus_ginsengihumi
519	S003301156	Bacillus_subtilis	519_Bacillus_subtilis
520	S004223074	Bacillus_pumilus	520_Bacillus_pumilus
521	S003339742	uncultured	521_uncultured
522	S003349893	uncultured	522_uncultured
523	S000497573	low	523_low
524	S000968938	Bacillus_sp_Z3	524_Bacillus_sp_Z3
525	S000776392	Bacillus_firmus	525_Bacillus_firmus
526	S001095756	Bacillus_pumilus	526_Bacillus_pumilus
527	S001097593	Bacillus_licheniformis	527_Bacillus_licheniformis
528	S004006472	Bacillus_subtilis	528_Bacillus_subtilis
529	S004223032	Bacillus_amyloliquefaciens	529_Bacillus_amyloliquefaciens
530	S000653732	Bacillus_sp_CNJ958	530_Bacillus_sp_CNJ958
531	S001156556	Bacillus_pumilus	531_Bacillus_pumilus
532	S002443147	Bacillus_sp_ATY4	532_Bacillus_sp_ATY4
533	S003613712	Bacillus_sp_A1148	533_Bacillus_sp_A1148
534	S003720265	Bacillus_subtilis	534_Bacillus_subtilis
535	S003720269	Bacillus_sp_UAC-44	535_Bacillus_sp_UAC-44
536	S004223034	Bacillus_altitudinis	536_Bacillus_altitudinis
537	S003340275	uncultured	537_uncultured
538	S003379199	uncultured	538_uncultured
539	S000610754	Bacillus_sp_KT-1	539_Bacillus_sp_KT-1
540	S000627915	Bacillus_ginsenggisoli	540_Bacillus_ginsenggisoli
541	S000893606	Bacillus_sp_M9-3	541_Bacillus_sp_M9-3
542	S002168042	Bacillus_licheniformis	542_Bacillus_licheniformis
543	S004223072	Bacillus_safensis	543_Bacillus_safensis
544	S003381890	uncultured	544_uncultured
545	S002176212	uncultured	545_uncultured
546	S002443149	Bacillus_cereus	546_Bacillus_cereus
547	S001057479	uncultured	547_uncultured
548	S000375623	Bacillus_sp_MT06	548_Bacillus_sp_MT06
549	S000459717	uncultured	549_uncultured
550	S003301637	Bacillus_sonorensis	550_Bacillus_sonorensis
551	S003720263	Bacillus_subtilis	551_Bacillus_subtilis
552	S002151241	Geobacillus__sp_V1WT70Blk	552_Geobacillus__sp_V1WT70Blk
553	S003000845	uncultured	553_uncultured
554	S003008366	uncultured	554_uncultured
555	S003339269	uncultured	555_uncultured
556	S003341531	uncultured	556_uncultured
557	S003379173	uncultured	557_uncultured
558	S000140640	uncultured	558_uncultured
559	S000841040	uncultured	559_uncultured
560	S001045351	bacterium	560_bacterium
561	S002168034	Bacillus_pumilus	561_Bacillus_pumilus
562	S002168035	Bacillus_subtilis	562_Bacillus_subtilis
563	S001095428	Bacillus_sp_B247Ydz-hn	563_Bacillus_sp_B247Ydz-hn
564	S003301650	Bacillus_thuringiensis	564_Bacillus_thuringiensis
565	S003301658	Bacillus_vallismortis	565_Bacillus_vallismortis
566	S000824849	Bacillus_sp_ANL-isoa2	566_Bacillus_sp_ANL-isoa2
567	S004052057	Bacillus_cereus	567_Bacillus_cereus
568	S003350719	uncultured	568_uncultured
569	S000824855	Bacillus_subtilis	569_Bacillus_subtilis
570	S002166578	Bacillus_sp_EK-I67	570_Bacillus_sp_EK-I67
571	S002168033	Bacillus_cereus	571_Bacillus_cereus
572	S002910103	Bacillus_methylotrophicus	572_Bacillus_methylotrophicus
573	S003257651	Bacillus_sp_S3-R6TC-BA1	573_Bacillus_sp_S3-R6TC-BA1
574	S003257657	Bacillus_sp_S3-R6TC-BA1	574_Bacillus_sp_S3-R6TC-BA1
575	S003301642	Bacillus_sp_UAsDu33	575_Bacillus_sp_UAsDu33
576	S003307223	uncultured	576_uncultured
577	S003307775	uncultured	577_uncultured
578	S004087287	Bacillus_sp_COMJU-MH01-13	578_Bacillus_sp_COMJU-MH01-13
579	S004217973	Bacillus_sp_YAR-3	579_Bacillus_sp_YAR-3
580	S003010398	uncultured	580_uncultured
581	S003339781	uncultured	581_uncultured
582	S000346336	uncultured	582_uncultured
583	S002168038	Bacillus_cereus	583_Bacillus_cereus
584	S002962744	Bacillus_sp_Ash2	584_Bacillus_sp_Ash2
585	S003307221	uncultured	585_uncultured
586	S003709194	uncultured	586_uncultured
587	S003709196	uncultured	587_uncultured
588	S003709217	uncultured	588_uncultured
589	S003752120	Bacillus_flexus	589_Bacillus_flexus
590	S004049358	Bacillus_sp_EGY-SCJ2	590_Bacillus_sp_EGY-SCJ2
591	S004132007	uncultured	591_uncultured
592	S004223121	Bacillus_safensis	592_Bacillus_safensis
593	S003001785	uncultured	593_uncultured
594	S003381787	uncultured	594_uncultured
595	S003338146	uncultured	595_uncultured
596	S003338598	uncultured	596_uncultured
597	S003020263	uncultured	597_uncultured
598	S000586433	uncultured	598_uncultured
599	S002444653	Bacillus_amyloliquefaciens	599_Bacillus_amyloliquefaciens
600	S002959158	Bacillus_novalis	600_Bacillus_novalis
601	S003804443	Fictibacillus_	601_Fictibacillus_
602	S004132094	uncultured	602_uncultured
603	S004223890	Bacillus_sp_T515	603_Bacillus_sp_T515
604	S003371089	uncultured	604_uncultured
605	S002168030	Bacillus_firmus	605_Bacillus_firmus
606	S002226636	Bacillus_sp_RS-2	606_Bacillus_sp_RS-2
607	S002960650	Bacillus_amyloliquefaciens	607_Bacillus_amyloliquefaciens
608	S003257658	Bacillus_sp_S3-R6TC-BA1	608_Bacillus_sp_S3-R6TC-BA1
609	S003307227	uncultured	609_uncultured
610	S003016864	uncultured	610_uncultured
611	S003338012	uncultured	611_uncultured
612	S000372484	Bacillus_sp_cryopeg_9b	612_Bacillus_sp_cryopeg_9b
613	S000561229	uncultured	613_uncultured
614	S000752163	Bacillus_sp_NJSN34	614_Bacillus_sp_NJSN34
615	S001794858	Bacillus_sp_OST4	615_Bacillus_sp_OST4
616	S003381607	uncultured	616_uncultured
617	S003372017	uncultured	617_uncultured
618	S000979525	Sporolactobacillus_	618_Sporolactobacillus_
619	S002965575	Bacillus_sp_L1(2012)	619_Bacillus_sp_L1(2012)
620	S003279161	Bacillus_amyloliquefaciens	620_Bacillus_amyloliquefaciens
621	S003745487	Bacillus_psychrosaccharolyticus	621_Bacillus_psychrosaccharolyticus
622	S003745494	Bacillus_litoralis	622_Bacillus_litoralis
623	S003804455	Bacillus_aquimaris	623_Bacillus_aquimaris
624	S004081239	Bacillus_cereus	624_Bacillus_cereus
625	S002151242	Geobacillus__sp_V1W70BlkII	625_Geobacillus__sp_V1W70BlkII
626	S003333000	uncultured	626_uncultured
627	S003349965	uncultured	627_uncultured
628	S003000683	uncultured	628_uncultured
629	S003333089	uncultured	629_uncultured
630	S001241158	Bacillus_sp_XB4	630_Bacillus_sp_XB4
631	S001264210	Bacillus_chungangensis	631_Bacillus_chungangensis
632	S002951805	Bacillus_subtilis	632_Bacillus_subtilis
633	S003619225	Bacillus_pumilus	633_Bacillus_pumilus
634	S003745470	Bacillus_safensis	634_Bacillus_safensis
635	S003805672	Bacillus_thuringiensis	635_Bacillus_thuringiensis
636	S004221132	Bacillus_herbersteinensis	636_Bacillus_herbersteinensis
637	S003002304	uncultured	637_uncultured
638	S003010318	uncultured	638_uncultured
639	S003339587	uncultured	639_uncultured
640	S001241232	Bacillus_sp_HY11	640_Bacillus_sp_HY11
641	S002152255	Bacillus_sp_JSM	641_Bacillus_sp_JSM
642	S002168012	Bacillus_licheniformis	642_Bacillus_licheniformis
643	S003018561	uncultured	643_uncultured
644	S003332960	uncultured	644_uncultured
645	S003259122	Anoxybacillus_	645_Anoxybacillus_
646	S003357495	uncultured	646_uncultured
647	S001242288	Bacillus_licheniformis	647_Bacillus_licheniformis
648	S002917498	Bacillus_sp_CMST-MSU-APL1	648_Bacillus_sp_CMST-MSU-APL1
649	S003305326	Bacillus_sp_gyq6	649_Bacillus_sp_gyq6
650	S004055260	Bacillus_subtilis	650_Bacillus_subtilis
651	S002151244	Geobacillus__sp_V1W70BlkI	651_Geobacillus__sp_V1W70BlkI
652	S003379898	uncultured	652_uncultured
653	S000941910	Bacillus_sp_TSWCSN7	653_Bacillus_sp_TSWCSN7
654	S003082156	uncultured	654_uncultured
655	S003002605	uncultured	655_uncultured
656	S003010550	uncultured	656_uncultured
657	S003371882	uncultured	657_uncultured
658	S000980032	Bacillus_sp_CYW-44	658_Bacillus_sp_CYW-44
659	S001014089	Bacillus_flexus	659_Bacillus_flexus
660	S001294310	Bacillus_sp_SC-H	660_Bacillus_sp_SC-H
661	S003709187	uncultured	661_uncultured
662	S003723052	Bacillus_foraminis	662_Bacillus_foraminis
663	S000926948	Geobacillus__sp_3F-5	663_Geobacillus__sp_3F-5
664	S003016481	uncultured	664_uncultured
665	S003381888	uncultured	665_uncultured
666	S003360225	uncultured	666_uncultured
667	S003364966	uncultured	667_uncultured
668	S003370111	uncultured	668_uncultured
669	S003381401	uncultured	669_uncultured
670	S002950951	Bacillus_pumilus	670_Bacillus_pumilus
671	S003002356	uncultured	671_uncultured
672	S003014853	uncultured	672_uncultured
673	S003017081	uncultured	673_uncultured
674	S001576611	Bacillus_licheniformis	674_Bacillus_licheniformis
675	S003283526	Bacillus_subtilis	675_Bacillus_subtilis
676	S003745598	Bacillus_sp_MO-05	676_Bacillus_sp_MO-05
677	S003337982	uncultured	677_uncultured
678	S003340399	uncultured	678_uncultured
679	S002168037	Bacillus_licheniformis	679_Bacillus_licheniformis
680	S000824601	Geobacillus__sp_Fy7-2	680_Geobacillus__sp_Fy7-2
681	S003002718	uncultured	681_uncultured
682	S003010775	uncultured	682_uncultured
683	S003368267	uncultured	683_uncultured
684	S000559368	Bacillus_sp_Tibet-ISa1	684_Bacillus_sp_Tibet-ISa1
685	S001873824	Bacillus_sp_MEBiC05863T	685_Bacillus_sp_MEBiC05863T
686	S002234549	Bacillus_horneckiae	686_Bacillus_horneckiae
687	S002442514	Bacillus_sp_M42(2010)	687_Bacillus_sp_M42(2010)
688	S002909608	Bacillus_sp_DZ1	688_Bacillus_sp_DZ1
689	S002305748	Bacillus_sp_B59(2010)	689_Bacillus_sp_B59(2010)
690	S003749816	Bacillus_thuringiensis	690_Bacillus_thuringiensis
691	S004080348	Bacillus_altitudinis	691_Bacillus_altitudinis
692	S004218457	Bacillus_subtilis	692_Bacillus_subtilis
693	S002957034	Bacillus_cereus	693_Bacillus_cereus
694	S004222573	Bacillus_sp_GC2(2014)	694_Bacillus_sp_GC2(2014)
695	S003025045	uncultured	695_uncultured
696	S003338622	uncultured	696_uncultured
697	S003362955	uncultured	697_uncultured
698	S001015340	Bacillus_sporothermodurans	698_Bacillus_sporothermodurans
699	S001263787	Bacillus_sporothermodurans	699_Bacillus_sporothermodurans
700	S004218458	Bacillus_subtilis	700_Bacillus_subtilis
701	S003004616	uncultured	701_uncultured
702	S003016679	uncultured	702_uncultured
703	S003019700	uncultured	703_uncultured
704	S001189425	Bacillus_sp_S7-2	704_Bacillus_sp_S7-2
705	S003301659	Bacillus_pumilus	705_Bacillus_pumilus
706	S004045084	Bacillus_subtilis	706_Bacillus_subtilis
707	S004088952	Bacillus_sp_NE14	707_Bacillus_sp_NE14
708	S003329782	uncultured	708_uncultured
709	S003336486	uncultured	709_uncultured
710	S003360084	uncultured	710_uncultured
711	S002410298	Bacillus_subtilis	711_Bacillus_subtilis
712	S004221435	Bacillus_thuringiensis	712_Bacillus_thuringiensis
713	S003000352	uncultured	713_uncultured
714	S003333715	uncultured	714_uncultured
715	S003363149	uncultured	715_uncultured
716	S003379177	uncultured	716_uncultured
717	S002761890	Bacillus_sp_VK-7	717_Bacillus_sp_VK-7
718	S004090276	Bacillus_cereus	718_Bacillus_cereus
719	S004218459	Bacillus_tequilensis	719_Bacillus_tequilensis
720	S003020088	uncultured	720_uncultured
721	S003331312	uncultured	721_uncultured
722	S003340294	uncultured	722_uncultured
723	S003360366	uncultured	723_uncultured
724	S003362951	uncultured	724_uncultured
725	S000770172	Bacillus_sp_AA	725_Bacillus_sp_AA
726	S001241215	Bacillus_weihenstephanensis	726_Bacillus_weihenstephanensis
727	S002151249	Bacillus_sp_V1W37c	727_Bacillus_sp_V1W37c
728	S002168031	Bacillus_subtilis	728_Bacillus_subtilis
729	S003811635	Bacillus_subtilis	729_Bacillus_subtilis
730	S004082149	Bacillus_sp_LX-111	730_Bacillus_sp_LX-111
731	S001097971	Bacillaceae	731_Bacillaceae
732	S002910492	Bacillus_drentensis	732_Bacillus_drentensis
733	S003302251	Bacillus_aryabhattai	733_Bacillus_aryabhattai
734	S003811991	Bacillus_subtilis	734_Bacillus_subtilis
735	S000942749	Bacillus_sp_J8	735_Bacillus_sp_J8
736	S004218461	Bacillus_subtilis	736_Bacillus_subtilis
737	S004224131	Bacillus_megaterium	737_Bacillus_megaterium
739	S003333569	uncultured	739_uncultured
740	S003378428	uncultured	740_uncultured
741	S000776396	Bacillus_subtilis	741_Bacillus_subtilis
742	S001549911	Bacillus_djibelorensis	742_Bacillus_djibelorensis
743	S002408847	Bacillus_subtilis	743_Bacillus_subtilis
744	S002408979	bacterium	744_bacterium
745	S003304520	Bacillus_sp_ARd	745_Bacillus_sp_ARd
746	S003611193	Bacillus_seohaeanensis	746_Bacillus_seohaeanensis
747	S003371759	uncultured	747_uncultured
748	S004050302	Bacillus_sp_SGD-V-93	748_Bacillus_sp_SGD-V-93
749	S003369791	uncultured	749_uncultured
750	S000736318	Bacillus_sp_m2-9	750_Bacillus_sp_m2-9
751	S001098123	Bacillus_sp_CHN15	751_Bacillus_sp_CHN15
752	S003301627	Bacillus_vallismortis	752_Bacillus_vallismortis
753	S003456515	uncultured	753_uncultured
754	S004216577	Bacillus_cereus	754_Bacillus_cereus
756	S003360453	uncultured	756_uncultured
757	S003362631	uncultured	757_uncultured
758	S003362636	uncultured	758_uncultured
759	S000129462	Bacillus_mycoides	759_Bacillus_mycoides
760	S000391636	Bacillus_sp_PL-26	760_Bacillus_sp_PL-26
761	S001198969	Bacillus_subtilis	761_Bacillus_subtilis
762	S002223588	Bacillus_sp_DV9-31	762_Bacillus_sp_DV9-31
763	S004216576	Bacillus_cereus	763_Bacillus_cereus
765	S003018846	uncultured	765_uncultured
766	S000959148	uncultured	766_uncultured
767	S003312636	Bacillus_sp_379	767_Bacillus_sp_379
768	S003720610	Bacillus_amyloliquefaciens	768_Bacillus_amyloliquefaciens
769	S003751902	Bacillus_methylotrophicus	769_Bacillus_methylotrophicus
770	S004056441	Bacillus_sp_S6(2013b)	770_Bacillus_sp_S6(2013b)
771	S004077276	Bacillus_amyloliquefaciens	771_Bacillus_amyloliquefaciens
772	S003330768	uncultured	772_uncultured
773	S003337998	uncultured	773_uncultured
774	S001293259	Bacillus_sp_2-2	774_Bacillus_sp_2-2
775	S003302250	Bacillus_cereus	775_Bacillus_cereus
776	S003017741	uncultured	776_uncultured
777	S000776399	Bacillus_amyloliquefaciens	777_Bacillus_amyloliquefaciens
778	S000943169	Bacillus_sp_B24	778_Bacillus_sp_B24
779	S003301661	Bacillus_vallismortis	779_Bacillus_vallismortis
780	S003019515	uncultured	780_uncultured
781	S003302270	Bacillus_sp_JD-6	781_Bacillus_sp_JD-6
782	S004216575	Bacillus_cereus	782_Bacillus_cereus
783	S003333732	uncultured	783_uncultured
784	S003362852	uncultured	784_uncultured
785	S000390355	Bacillus_sp_Isopa5	785_Bacillus_sp_Isopa5
786	S003362766	uncultured	786_uncultured
787	S002168019	Bacillus_pumilus	787_Bacillus_pumilus
788	S002440730	Bacillus_sp_T7-9T	788_Bacillus_sp_T7-9T
789	S003302261	Bacillus_sp_BA-26	789_Bacillus_sp_BA-26
790	S003017065	uncultured	790_uncultured
791	S000331668	Bacillus_sp_STB9	791_Bacillus_sp_STB9
792	S004188854	uncultured	792_uncultured
793	S001417826	Bacillus_sp_BH85065-1	793_Bacillus_sp_BH85065-1
794	S001576763	Bacillus_licheniformis	794_Bacillus_licheniformis
795	S003803979	Bacillus_subtilis	795_Bacillus_subtilis
796	S003016524	uncultured	796_uncultured
797	S003365130	uncultured	797_uncultured
798	S002910195	Bacillus_subtilis	798_Bacillus_subtilis
799	S004103485	uncultured	799_uncultured
800	S004218454	Bacillus_subtilis	800_Bacillus_subtilis
801	S003353015	uncultured	801_uncultured
802	S001021984	uncultured	802_uncultured
803	S000020166	Bacillus_amiliensis	803_Bacillus_amiliensis
804	S000616321	Bacillus_acidicola	804_Bacillus_acidicola
805	S001097331	Bacillus_sp_11-13	805_Bacillus_sp_11-13
806	S002230613	Bacillus_subtilis	806_Bacillus_subtilis
807	S002910227	Bacillus_methylotrophicus	807_Bacillus_methylotrophicus
808	S003285513	Fictibacillus_	808_Fictibacillus_
809	S000413921	Bacillus_smithii	809_Bacillus_smithii
810	S002305749	Bacillus_sp_A46(2010)	810_Bacillus_sp_A46(2010)
811	S004218466	Bacillus_cereus	811_Bacillus_cereus
812	S003000458	uncultured	812_uncultured
813	S001328098	Bacillus_licheniformis	813_Bacillus_licheniformis
814	S002961705	Bacillus_sp_SD-43	814_Bacillus_sp_SD-43
815	S003261787	Bacillus_mycoides	815_Bacillus_mycoides
817	S002168036	Fictibacillus_	817_Fictibacillus_
818	S000413920	Bacillus_lentus	818_Bacillus_lentus
819	S003753569	Bacillus_thuringiensis	819_Bacillus_thuringiensis
820	S003787959	Bacillus_andreesenii	820_Bacillus_andreesenii
821	S003928450	Bacillus_anthracis	821_Bacillus_anthracis
822	S004054381	Bacillus_sp_VS56	822_Bacillus_sp_VS56
823	S003329793	uncultured	823_uncultured
824	S001576775	Bacillus_vallismortis	824_Bacillus_vallismortis
825	S001587496	Bacillus_sp_MB25	825_Bacillus_sp_MB25
826	S002997235	uncultured	826_uncultured
827	S004089887	Geobacillus__toebii	827_Geobacillus__toebii
828	S001156323	Bacillus_cereus	828_Bacillus_cereus
829	S002235559	Bacillus_flexus	829_Bacillus_flexus
830	S000129064	Bacillus_megaterium	830_Bacillus_megaterium
831	S002988471	Bacillus_sp_SGb349	831_Bacillus_sp_SGb349
832	S002168014	Bacillus_cereus	832_Bacillus_cereus
833	S002168025	Bacillus_indicus	833_Bacillus_indicus
834	S001417828	Bacillus_sp_BH85161	834_Bacillus_sp_BH85161
835	S003810759	Bacillus_tequilensis	835_Bacillus_tequilensis
837	S002168010	Bacillus_subtilis	837_Bacillus_subtilis
838	S003755624	Bacillus_subtilis	838_Bacillus_subtilis
839	S004055597	Bacillus_acidiceler	839_Bacillus_acidiceler
840	S004185137	uncultured	840_uncultured
841	S000648384	Bacillus_sp_B5-4b	841_Bacillus_sp_B5-4b
842	S001199185	Bacillus_sp_NSPM	842_Bacillus_sp_NSPM
843	S000130887	Bacillus_cereus	843_Bacillus_cereus
844	S000127875	Geobacillus__stearothermophilus	844_Geobacillus__stearothermophilus
845	S000130033	Geobacillus__thermoglucosidasius	845_Geobacillus__thermoglucosidasius
846	S003371450	uncultured	846_uncultured
847	S000128279	Paenibacillus_	847_Paenibacillus_
848	S000129182	Bacillus_lentus	848_Bacillus_lentus
849	S000130256	Bacillus_coagulans	849_Bacillus_coagulans
850	S000130879	Bacillus_simplex	850_Bacillus_simplex
851	S002231962	Bacillus_licheniformis	851_Bacillus_licheniformis
853	S003001177	uncultured	853_uncultured
854	S003368124	uncultured	854_uncultured
855	S000413918	Bacillus_coagulans	855_Bacillus_coagulans
856	S001293251	Bacillus_subtilis	856_Bacillus_subtilis
857	S003349946	uncultured	857_uncultured
858	S003018537	uncultured	858_uncultured
859	S000127881	Bacillus_atrophaeus	859_Bacillus_atrophaeus
860	S000888195	uncultured	860_uncultured
861	S002168022	Bacillus_nealsonii	861_Bacillus_nealsonii
862	S003618357	Bacillus_sp_5(2012b)	862_Bacillus_sp_5(2012b)
863	S000130032	Bacillus_psychrosaccharolyticus	863_Bacillus_psychrosaccharolyticus
864	S000130996	Bacillus_azotoformans	864_Bacillus_azotoformans
865	S000134147	Bacillus_circulans	865_Bacillus_circulans
866	S002231924	Bacillus_sp_m8-50	866_Bacillus_sp_m8-50
869	S003360079	uncultured	869_uncultured
870	S000615571	Bacillus_subtilis	870_Bacillus_subtilis
871	S003384376	uncultured	871_uncultured
872	S004086429	Bacillus_simplex	872_Bacillus_simplex
873	S004208449	Bacillus_sp_YHK01A	873_Bacillus_sp_YHK01A
875	S003261823	Bacillus_sp_RH-8	875_Bacillus_sp_RH-8
878	S001057463	uncultured	878_uncultured
879	S001239681	Geobacillus__sp_R5.03	879_Geobacillus__sp_R5.03
880	S000995279	Bacillus_acidiproducens	880_Bacillus_acidiproducens
881	S003614613	Bacillus_lentus	881_Bacillus_lentus
882	S001044910	Bacillus_megaterium	882_Bacillus_megaterium
883	S001123709	uncultured	883_uncultured
884	S002966056	Bacillus_sp_PNS-25	884_Bacillus_sp_PNS-25
887	S000658011	uncultured	887_uncultured
888	S000967024	Bacillus_flexus	888_Bacillus_flexus
889	S001064947	uncultured	889_uncultured
890	S001097365	Bacillus_sp_25-7	890_Bacillus_sp_25-7
891	S003082163	uncultured	891_uncultured
892	S004056447	Bacillus_sp_B5(2013b)	892_Bacillus_sp_B5(2013b)
893	S001065434	uncultured	893_uncultured
894	S000806403	Bacillus_sp_CCBAU	894_Bacillus_sp_CCBAU
895	S001064942	uncultured	895_uncultured
896	S001065615	uncultured	896_uncultured
899	S000626113	uncultured	899_uncultured
900	S001064158	uncultured	900_uncultured
901	S001065158	uncultured	901_uncultured
902	S000584689	Bacillus_sp_IIPON6	902_Bacillus_sp_IIPON6
904	S003371048	uncultured	904_uncultured
905	S000390689	Bacillus_sp_VAN35	905_Bacillus_sp_VAN35
907	S001065668	uncultured	907_uncultured
908	S003304125	Bacillus_cereus	908_Bacillus_cereus
910	S003381814	uncultured	910_uncultured
911	S000658015	uncultured	911_uncultured
912	S001123955	uncultured	912_uncultured
913	S003615722	Bacillus_shackletonii	913_Bacillus_shackletonii
914	S000658006	uncultured	914_uncultured
915	S003811989	Bacillus_megaterium	915_Bacillus_megaterium
916	S003811992	Bacillus_cereus	916_Bacillus_cereus
917	S001241897	Geobacillus__sp_D494	917_Geobacillus__sp_D494
918	S003721927	Bacillus_alkalitelluris	918_Bacillus_alkalitelluris
920	S000108528	Bacillus_aeolius	920_Bacillus_aeolius
921	S003613041	Bacillus_aerophilus	921_Bacillus_aerophilus
924	S003010698	uncultured	924_uncultured
925	S004224127	Paenibacillus_	925_Paenibacillus_
927	S000927639	Bacillus_sp_OSS	927_Bacillus_sp_OSS
931	S002165568	bacterium	931_bacterium
932	S004103507	uncultured	932_uncultured
936	S003259683	Bacillus_sp_ZMAY	936_Bacillus_sp_ZMAY
937	S003302787	Bacillus_sp_TK	937_Bacillus_sp_TK
938	S004188853	uncultured	938_uncultured
940	S002229011	Bacillus_megaterium	940_Bacillus_megaterium
941	S003304571	Firmicutes	941_Firmicutes
946	S003363090	uncultured	946_uncultured
947	S001241853	Bacillus_sp_A391a	947_Bacillus_sp_A391a
948	S004218406	Bacillus_subtilis	948_Bacillus_subtilis
949	S002957902	Bacillus_sp_HME7618	949_Bacillus_sp_HME7618
950	S001793456	Bacillus_sp_CCGE2095	950_Bacillus_sp_CCGE2095
951	S000806390	Bacillus_sp_CCBAU	951_Bacillus_sp_CCBAU
952	S001613727	Bacillus_pseudomycoides	952_Bacillus_pseudomycoides
953	S003281500	Bacillus_sp_CSIRPC25	953_Bacillus_sp_CSIRPC25
954	S003745585	Bacillus_sp_BDU13	954_Bacillus_sp_BDU13
957	S004220883	Bacillus_mojavensis	957_Bacillus_mojavensis
960	S000087139	Bacillus_pumilus	960_Bacillus_pumilus
965	S000842404	Anoxybacillus_	965_Anoxybacillus_
966	S004219959	Bacillus_cereus	966_Bacillus_cereus
970	S002912160	Geobacillus__sp_FW23	970_Geobacillus__sp_FW23
979	S003788566	Bacillus_sp_LGMB128	979_Bacillus_sp_LGMB128
983	S000508661	Bemisia	983_Bemisia
986	S004142926	uncultured	986_uncultured
988	S001156521	Bacillus_sp_IGCAR-02/08	988_Bacillus_sp_IGCAR-02/08
992	S003384360	uncultured	992_uncultured
994	S003756342	Anoxybacillus_	994_Anoxybacillus_
995	S002230612	Bacillus_subtilis	995_Bacillus_subtilis
996	S004170813	uncultured	996_uncultured
998	S003756363	Geobacillus__sp_HBB270	998_Geobacillus__sp_HBB270
999	S001577800	Bacillus_sp_SP15.4Y1	999_Bacillus_sp_SP15.4Y1
1000	S002958382	Bacillus_sp_NBSL38	1000_Bacillus_sp_NBSL38
1002	S001156540	Bacillus_sp_IGCAR-21/08	1002_Bacillus_sp_IGCAR-21/08
1004	S001241882	Anoxybacillus_	1004_Anoxybacillus_
1005	S002973653	uncultured	1005_uncultured
1008	S002696892	uncultured	1008_uncultured
1009	S004170484	uncultured	1009_uncultured
1011	S002276848	uncultured	1011_uncultured
1012	S002608872	uncultured	1012_uncultured
1013	S004156289	uncultured	1013_uncultured
1019	S003720152	Bacillus_safensis	1019_Bacillus_safensis
1020	S003745586	Bacillus_sp_MML1	1020_Bacillus_sp_MML1
1023	S002064569	uncultured	1023_uncultured
1024	S002168021	Bacillus_subtilis	1024_Bacillus_subtilis
1025	S002913813	Bacillus_subtilis	1025_Bacillus_subtilis
1026	S000439263	bacterium	1026_bacterium
1031	S003060740	uncultured	1031_uncultured
1032	S004143933	uncultured	1032_uncultured
1037	S001295230	uncultured	1037_uncultured
1039	S002918083	Bacillus_thuringiensis	1039_Bacillus_thuringiensis
1041	S002963616	Bacillus_sp_14076	1041_Bacillus_sp_14076
1042	S003811503	Bacillus_sp_SCSIO	1042_Bacillus_sp_SCSIO
1045	S003715181	Geobacillus__sp_HBB40	1045_Geobacillus__sp_HBB40
1046	S004188850	uncultured	1046_uncultured
1048	S000933227	uncultured	1048_uncultured
1049	S003788129	Bacillus_luciferensis	1049_Bacillus_luciferensis
1052	S001068450	uncultured	1052_uncultured
1055	S003546316	uncultured	1055_uncultured
1056	S003546326	uncultured	1056_uncultured
1060	S002912121	Bacillus_niacini	1060_Bacillus_niacini
1066	S001130426	uncultured	1066_uncultured
1067	S003279701	Bacillus_pumilus	1067_Bacillus_pumilus
1068	S004173431	uncultured	1068_uncultured
1072	S002200554	uncultured	1072_uncultured
1073	S002168009	Bacillus_subtilis	1073_Bacillus_subtilis
1074	S003719549	Bacillus_subtilis	1074_Bacillus_subtilis
1078	S003722987	Bacillus_subtilis	1078_Bacillus_subtilis
1079	S004103489	uncultured	1079_uncultured
1082	S003301321	Bacillus_aerophilus	1082_Bacillus_aerophilus
1090	S003720071	Anoxybacillus_	1090_Anoxybacillus_
1091	S002959323	Bacillus_flexus	1091_Bacillus_flexus
1092	S004224129	Bacillus_cereus	1092_Bacillus_cereus
1093	S003315282	Bacillus_sp_SPE15	1093_Bacillus_sp_SPE15
1095	S003339480	uncultured	1095_uncultured
1098	S002231149	Bacillus_sp_DB151(2010)	1098_Bacillus_sp_DB151(2010)
1101	S004224128	Bacillus_thuringiensis	1101_Bacillus_thuringiensis
1105	S003291844	Bacillus_cereus	1105_Bacillus_cereus
1107	S003737223	uncultured	1107_uncultured
1109	S003713446	Bacillus_subtilis	1109_Bacillus_subtilis
1112	S002232783	Bacillus_cereus	1112_Bacillus_cereus
1115	S000592600	uncultured	1115_uncultured
1116	S004096499	uncultured	1116_uncultured
1117	S002949854	Bacillus_firmus	1117_Bacillus_firmus
1118	S002232770	Bacillus_alcalophilus	1118_Bacillus_alcalophilus
1119	S004103493	uncultured	1119_uncultured
1120	S002232740	Bacillus_thuringiensis	1120_Bacillus_thuringiensis
1121	S004054604	Bacillus_sp_bdn7-BAB2751	1121_Bacillus_sp_bdn7-BAB2751
1122	S004224126	Bacillus_megaterium	1122_Bacillus_megaterium
1123	S003299605	Bacillus_licheniformis	1123_Bacillus_licheniformis
1124	S003745596	Bacillus_sp_MC-01	1124_Bacillus_sp_MC-01
1125	S003280595	Bacillus_anthracis	1125_Bacillus_anthracis
1129	S001044913	Bacillus_thuringiensis	1129_Bacillus_thuringiensis
1130	S001290858	uncultured	1130_uncultured
1132	S004103404	uncultured	1132_uncultured
1134	S002410893	Anoxybacillus_	1134_Anoxybacillus_
1135	S001243058	Bacillus_subtilis	1135_Bacillus_subtilis
1136	S001792917	Bacillus_sp_MB132	1136_Bacillus_sp_MB132
1137	S002501314	uncultured	1137_uncultured
1138	S003292081	Bacillus_sp_DT_1	1138_Bacillus_sp_DT_1
1140	S002306460	uncultured	1140_uncultured
1142	S001044932	Bacillus_cereus	1142_Bacillus_cereus
1143	S004036611	uncultured	1143_uncultured
1144	S001156524	Bacillus_sp_IGCAR-05/08	1144_Bacillus_sp_IGCAR-05/08
1146	S000736437	Bacillus_funiculus	1146_Bacillus_funiculus
1147	S001156530	Bacillus_sp_IGCAR-11/08	1147_Bacillus_sp_IGCAR-11/08
1148	S002956128	Bacillus_mojavensis	1148_Bacillus_mojavensis
1153	S004096498	uncultured	1153_uncultured
1155	S002917817	Bacillus_sp_RM:35	1155_Bacillus_sp_RM:35
1157	S003355733	uncultured	1157_uncultured
1158	S003304575	Firmicutes	1158_Firmicutes
1161	S000614097	Bacillus_carboniphilus	1161_Bacillus_carboniphilus
1162	S001156548	Bacillus_clausii	1162_Bacillus_clausii
1163	S004103494	uncultured	1163_uncultured
1165	S003717879	Bacillus_amyloliquefaciens	1165_Bacillus_amyloliquefaciens
1166	S004208451	Bacillus_subtilis	1166_Bacillus_subtilis
1167	S002886505	uncultured	1167_uncultured
1170	S000437113	Bacillus_sp.	1170_Bacillus_sp.
1172	S002230154	Bacillus_thuringiensis	1172_Bacillus_thuringiensis
1173	S002232763	Bacillus_cereus	1173_Bacillus_cereus
1174	S003620723	uncultured	1174_uncultured
1175	S002230165	Bacillus_cereus	1175_Bacillus_cereus
1177	S001560945	Bacillus_sp_38	1177_Bacillus_sp_38
1178	S003720970	Bacillus_sp_HL52	1178_Bacillus_sp_HL52
1182	S003697275	uncultured	1182_uncultured
1183	S003720980	Bacillus_sp_HL61	1183_Bacillus_sp_HL61
1184	S003011985	uncultured	1184_uncultured
1189	S000374638	Bacillus_subterraneus	1189_Bacillus_subterraneus
1190	S003209132	uncultured	1190_uncultured
1195	S001577757	Bacillus_licheniformis	1195_Bacillus_licheniformis
1198	S001156528	Bacillus_firmus	1198_Bacillus_firmus
1199	S002956121	Bacillus_sp_IARI-AN-27	1199_Bacillus_sp_IARI-AN-27
1202	S004091526	Bacillus_cereus	1202_Bacillus_cereus
1206	S004224134	Bacillus_thuringiensis	1206_Bacillus_thuringiensis
1211	S004103484	uncultured	1211_uncultured
1212	S004078378	Bacillus_sp_TS22	1212_Bacillus_sp_TS22
1215	S004103516	uncultured	1215_uncultured

## Sheet: Bacillus_CCB
No	label	accession	Genus	probability
1	SUB3609418 1001_cc_1040	MG880767	Bacillus	1
2	SUB3609418 1003_cc_1015	MG880768	Bacillus	1
3	SUB3609418 1007_cc_1063	MG880769	Bacillus	1
4	SUB3609418 1010_cc_1142	MG880770	Bacillus	1
5	SUB3609418 1015_cc_1016	MG880771	Bacillus	0.91
6	SUB3609418 1016_cc_1017	MG880772	Bacillus	1
7	SUB3609418 1017_cc_1053	MG880773	Bacillus	1
8	SUB3609418 1027_cc_988	MG880774	Bacillus	1
9	SUB3609418 1029_cc_1038	MG880775	Bacillus	0.94
10	SUB3609418 1030_cc_1051	MG880776	Bacillus	0.96
11	SUB3609418 1034_cc_1029	MG880777	Bacillus	0.99
12	SUB3609418 1035_cc_1047	MG880778	Bacillus	1
13	SUB3609418 1038_cc_1138	MG880779	Bacillus	0.97
14	SUB3609418 1044_cc_1118	MG880780	Bacillus	0.99
15	SUB3609418 1047_cc_1058	MG880781	Bacillus	1
16	SUB3609418 1050_cc_1048	MG880782	Bacillus	1
17	SUB3609418 1053_cc_967	MG880783	Bacillus	1
18	SUB3609418 1054_cc_1135	MG880784	Bacillus	1
19	SUB3609418 1059_cc_1145	MG880785	Bacillus	1
20	SUB3609418 1061_cc_1010	MG880786	Bacillus	1
21	SUB3609418 1063_cc_1042	MG880787	Bacillus	0.95
22	SUB3609418 1064_cc_1089	MG880788	Bacillus	1
23	SUB3609418 1070_cc_1132	MG880789	Bacillus	1
24	SUB3609418 1071_cc_1036	MG880790	Bacillus	1
25	SUB3609418 1075_cc_1021	MG880791	Bacillus	1
26	SUB3609418 1076_cc_960	MG880792	Bacillus	1
27	SUB3609418 1080_cc_1107	MG880793	Bacillus	1
28	SUB3609418 1081_cc_1052	MG880794	Bacillus	1
29	SUB3609418 1083_cc_1149	MG880795	Bacillus	1
30	SUB3609418 1084_cc_1140	MG880796	Bacillus	0.99
31	SUB3609418 1085_cc_1050	MG880797	Bacillus	1
32	SUB3609418 1087_cc_1131	MG880798	Bacillus	0.99
33	SUB3609418 1089_cc_1012	MG880799	Bacillus	1
34	SUB3609418 1096_cc_1128	MG880800	Bacillus	1
35	SUB3609418 1097_cc_1115	MG880801	Bacillus	0.99
36	SUB3609418 1099_cc_970	MG880802	Bacillus	1
37	SUB3609418 1106_cc_959	MG880803	Bacillus	1
38	SUB3609418 1108_cc_1114	MG880804	Bacillus	1
39	SUB3609418 1110_cc_987	MG880805	Bacillus	1
40	SUB3609418 1111_cc_1046	MG880806	Bacillus	1
41	SUB3609418 1113_cc_1090	MG880807	Bacillus	1
42	SUB3609418 1126_cc_1039	MG880808	Bacillus	0.99
43	SUB3609418 1127_cc_1011	MG880809	Bacillus	1
44	SUB3609418 1145_cc_1148	MG880810	Bacillus	1
45	SUB3609418 1149_cc_519	MG880811	Bacillus	0.98
46	SUB3609418 1159_cc_407	MG880812	Bacillus	1
47	SUB3609418 1164_cc_1130	MG880813	Bacillus	1
48	SUB3609418 1169_cc_204	MG880814	Bacillus	0.96
49	SUB3609418 1176_cc_917	MG880815	Bacillus	1
50	SUB3609418 1179_cc_148	MG880816	Bacillus	1
51	SUB3609418 1181_cc_447	MG880817	Bacillus	1
52	SUB3609418 1185_cc_137	MG880818	Bacillus	0.95
53	SUB3609418 1192_cc_1125	MG880819	Bacillus	1
54	SUB3609418 1193_cc_1123	MG880820	Bacillus	1
55	SUB3609418 1194_cc_938	MG880821	Bacillus	1
56	SUB3609418 1196_cc_421	MG880822	Bacillus	0.95
57	SUB3609418 1197_cc_417	MG880823	Bacillus	1
58	SUB3609418 1200_cc_401	MG880824	Bacillus	1
59	SUB3609418 1210_cc_524	MG880825	Bacillus	1
60	SUB3609418 1216_cc_520	MG880826	Bacillus	0.8
61	SUB3609418 1219_cc_272	MG880827	Bacillus	0.99
62	SUB3609418 1221_cc_366	MG880828	Bacillus	0.97
63	SUB3609418 1222_cc_200	MG880829	Bacillus	0.98
64	SUB3609418 1224_cc_195	MG880830	Bacillus	0.97
65	SUB3609418 1226_cc_136	MG880831	Bacillus	1
66	SUB3609418 1231_cc_420	MG880832	Bacillus	0.97
67	SUB3609418 1232_cc_289	MG880833	Bacillus	0.97
68	SUB3609418 1241_cc_129	MG880834	Bacillus	0.83
69	SUB3609418 1242_cc_243	MG880835	Bacillus	0.98
70	SUB3609418 1245_cc_375	MG880836	Bacillus	1
71	SUB3609418 1246_cc_454	MG880837	Bacillus	1
72	SUB3609418 1248_cc_190	MG880838	Bacillus	1
73	SUB3609418 1250_cc_314	MG880839	Bacillus	0.85
74	SUB3609418 1252_cc_305	MG880840	Bacillus	1
75	SUB3609418 1253_cc_390	MG880841	Bacillus	1
76	SUB3609418 1255_cc_337	MG880842	Bacillus	1
77	SUB3609418 1256_cc_266	MG880843	Bacillus	1
78	SUB3609418 1257_cc_494	MG880844	Bacillus	0.85
79	SUB3609418 1266_cc_941	MG880845	Bacillus	1
80	SUB3609418 1267_cc_222	MG880846	Bacillus	1
81	SUB3609418 1270_cc_268	MG880847	Bacillus	1
82	SUB3609418 1271_cc_935	MG880848	Bacillus	0.97
83	SUB3609418 1272_cc_340	MG880849	Bacillus	1
84	SUB3609418 1273_cc_186	MG880850	Bacillus	1
85	SUB3609418 1277_cc_225	MG880851	Bacillus	1
86	SUB3609418 1285_cc_358	MG880852	Bacillus	1
87	SUB3609418 1288_cc_396	MG880853	Bacillus	0.99
88	SUB3609418 1291_cc_264	MG880854	Bacillus	1
89	SUB3609418 1292_cc_316	MG880855	Bacillus	1
90	SUB3609418 1294_cc_356	MG880856	Bacillus	1
91	SUB3609418 1304_cc_165	MG880857	Bacillus	1
92	SUB3609418 1305_cc_320	MG880858	Bacillus	0.83
93	SUB3609418 1306_cc_937	MG880859	Bacillus	1
94	SUB3609418 1307_cc_192	MG880860	Bacillus	1
95	SUB3609418 1310_cc_435	MG880861	Bacillus	0.97
96	SUB3609418 1313_cc_354	MG880862	Bacillus	0.97
97	SUB3609418 1317_cc_492	MG880863	Bacillus	1
98	SUB3609418 1318_cc_948	MG880864	Bacillus	0.94
99	SUB3609418 1319_cc_284	MG880865	Bacillus	1
100	SUB3609418 1322_cc_242	MG880866	Bacillus	0.87
101	SUB3609418 1323_cc_271	MG880867	Bacillus	1
102	SUB3609418 1325_cc_169	MG880868	Bacillus	1
103	SUB3609418 1326_cc_353	MG880869	Bacillus	1
104	SUB3609418 1332_cc_299	MG880870	Bacillus	1
105	SUB3609418 1336_cc_168	MG880871	Bacillus	1
106	SUB3609418 1338_cc_295	MG880872	Bacillus	1
107	SUB3609418 1339_cc_328	MG880873	Bacillus	0.83
108	SUB3609418 1341_cc_94	MG880874	Bacillus	1
109	SUB3609418 1342_cc_154	MG880875	Bacillus	0.98
110	SUB3609418 1343_cc_205	MG880876	Bacillus	1
111	SUB3609418 1345_cc_306	MG880877	Bacillus	1
112	SUB3609418 1348_cc_386	MG880878	Bacillus	1
113	SUB3609418 1353_cc_406	MG880879	Bacillus	1
114	SUB3609418 1359_cc_896	MG880880	Bacillus	0.97
115	SUB3609418 1364_cc_159	MG880881	Bacillus	1
116	SUB3609418 1365_cc_292	MG880882	Bacillus	1
117	SUB3609418 1366_cc_325	MG880883	Bacillus	1
118	SUB3609418 1368_cc_498	MG880884	Bacillus	1
119	SUB3609418 1369_cc_171	MG880885	Bacillus	1
120	SUB3609418 1370_cc_210	MG880886	Bacillus	0.99
121	SUB3609418 1371_cc_239	MG880887	Bacillus	1
122	SUB3609418 1377_cc_287	MG880888	Bacillus	1
123	SUB3609418 1383_cc_182	MG880889	Bacillus	0.92
124	SUB3609418 1386_cc_341	MG880890	Bacillus	1
125	SUB3609418 1387_cc_404	MG880891	Bacillus	1
126	SUB3609418 1390_cc_240	MG880892	Bacillus	1
127	SUB3609418 1392_cc_140	MG880893	Bacillus	1
128	SUB3609418 1395_cc_177	MG880894	Bacillus	1
129	SUB3609418 1396_cc_231	MG880895	Bacillus	1
130	SUB3609418 1399_cc_321	MG880896	Bacillus	1
131	SUB3609418 1401_cc_98	MG880897	Bacillus	1
132	SUB3609418 1403_cc_297	MG880898	Bacillus	1
133	SUB3609418 1404_cc_332	MG880899	Bacillus	0.97
134	SUB3609418 1406_cc_319	MG880900	Bacillus	1
135	SUB3609418 1408_cc_518	MG880901	Bacillus	0.97
136	SUB3609418 1409_cc_351	MG880902	Bacillus	1
137	SUB3609418 1411_cc_111	MG880903	Bacillus	1
138	SUB3609418 1413_cc_274	MG880904	Bacillus	1
139	SUB3609418 1414_cc_395	MG880905	Bacillus	1
140	SUB3609418 1415_cc_273	MG880906	Bacillus	1
141	SUB3609418 1416_cc_175	MG880907	Bacillus	1
142	SUB3609418 1417_cc_312	MG880908	Bacillus	1
143	SUB3609418 1418_cc_380	MG880909	Bacillus	1
144	SUB3609418 1419_cc_433	MG880910	Bacillus	0.99
145	SUB3609418 1425_cc_139	MG880911	Bacillus	1
146	SUB3609418 1426_cc_153	MG880912	Bacillus	0.92
147	SUB3609418 1427_cc_172	MG880913	Bacillus	0.98
148	SUB3609418 1433_cc_440	MG880914	Bacillus	1
149	SUB3609418 1436_cc_408	MG880915	Bacillus	1
150	SUB3609418 1445_cc_330	MG880916	Bacillus	0.91
151	SUB3609418 1448_cc_510	MG880917	Bacillus	0.9
152	SUB3609418 1452_cc_322	MG880918	Bacillus	1
153	SUB3609418 1453_cc_378	MG880919	Bacillus	1
154	SUB3609418 1455_cc_936	MG880920	Bacillus	0.92
155	SUB3609418 1458_cc_294	MG880921	Bacillus	1
156	SUB3609418 1460_cc_286	MG880922	Bacillus	1
157	SUB3609418 1463_cc_313	MG880923	Bacillus	0.99
158	SUB3609418 1466_cc_142	MG880924	Bacillus	1
159	SUB3609418 1470_cc_285	MG880925	Bacillus	1
160	SUB3609418 1471_cc_336	MG880926	Bacillus	1
161	SUB3609418 1472_cc_521	MG880927	Bacillus	1
162	SUB3609418 1473_cc_304	MG880928	Bacillus	1
163	SUB3609418 1474_cc_245	MG880929	Bacillus	1
164	SUB3609418 1477_cc_428	MG880930	Bacillus	1
165	SUB3609418 1478_cc_357	MG880931	Bacillus	1
166	SUB3609418 1482_cc_173	MG880932	Bacillus	1
167	SUB3609418 1483_cc_275	MG880933	Bacillus	1
168	SUB3609418 1484_cc_181	MG880934	Bacillus	1
169	SUB3609418 1487_cc_228	MG880935	Bacillus	1
170	SUB3609418 1490_cc_109	MG880936	Bacillus	1
171	SUB3609418 1492_cc_429	MG880937	Bacillus	1
172	SUB3609418 1493_cc_143	MG880938	Bacillus	1
173	SUB3609418 1494_cc_342	MG880939	Bacillus	0.99
174	SUB3609418 1495_cc_364	MG880940	Bacillus	1
175	SUB3609418 1496_cc_409	MG880941	Bacillus	0.99
176	SUB3609418 1497_cc_422	MG880942	Bacillus	0.95
177	SUB3609418 1500_cc_339	MG880943	Bacillus	0.99
178	SUB3609418 1505_cc_149	MG880944	Bacillus	1
179	SUB3609418 1516_cc_410	MG880945	Bacillus	1
180	SUB3609418 1517_cc_411	MG880946	Bacillus	0.99
181	SUB3609418 1520_cc_298	MG880947	Bacillus	1
182	SUB3609418 1524_cc_384	MG880948	Bacillus	1
183	SUB3609418 1525_cc_279	MG880949	Bacillus	1
184	SUB3609418 1526_cc_326	MG880950	Bacillus	0.93
185	SUB3609418 1528_cc_426	MG880951	Bacillus	0.98
186	SUB3609418 1532_cc_913	MG880952	Bacillus	1
187	SUB3609418 1534_cc_374	MG880953	Bacillus	0.99
188	SUB3609418 1535_cc_391	MG880954	Bacillus	1
189	SUB3609418 1536_cc_230	MG880955	Bacillus	1
190	SUB3609418 1539_cc_174	MG880956	Bacillus	0.97
191	SUB3609418 1540_cc_194	MG880957	Bacillus	1
192	SUB3609418 1544_cc_335	MG880958	Bacillus	0.99
193	SUB3609418 1546_cc_258	MG880959	Bacillus	1
194	SUB3609418 1547_cc_283	MG880960	Bacillus	0.87
195	SUB3609418 1552_cc_170	MG880961	Bacillus	1
196	SUB3609418 1556_cc_403	MG880962	Bacillus	1
197	SUB3609418 1557_cc_471	MG880963	Bacillus	1
198	SUB3609418 1559_cc_179	MG880964	Bacillus	1
199	SUB3609418 1565_cc_451	MG880965	Bacillus	1
200	SUB3609418 1566_cc_427	MG880966	Bacillus	1
201	SUB3609418 1568_cc_288	MG880967	Bacillus	1
202	SUB3609418 1569_cc_389	MG880968	Bacillus	0.98
203	SUB3609418 1572_cc_423	MG880969	Bacillus	0.98
204	SUB3609418 1578_cc_487	MG880970	Bacillus	0.98
205	SUB3609418 1588_cc_252	MG880971	Bacillus	1
206	SUB3609418 1590_cc_323	MG880972	Bacillus	0.92
207	SUB3609418 1593_cc_96	MG880973	Bacillus	1
208	SUB3609418 1597_cc_431	MG880974	Bacillus	1
209	SUB3609418 1599_cc_344	MG880975	Bacillus	1
210	SUB3609418 1604_cc_441	MG880976	Bacillus	1
211	SUB3609418 1606_cc_439	MG880977	Bacillus	1
212	SUB3609418 1607_cc_97	MG880978	Bacillus	1
213	SUB3609418 1608_cc_265	MG880979	Bacillus	1
214	SUB3609418 1612_cc_193	MG880980	Bacillus	1
215	SUB3609418 1618_cc_220	MG880981	Bacillus	1
216	SUB3609418 1619_cc_107	MG880982	Bacillus	0.94
217	SUB3609418 1621_cc_352	MG880983	Bacillus	1
218	SUB3609418 1622_cc_452	MG880984	Bacillus	1
219	SUB3609418 1624_cc_461	MG880985	Bacillus	1
220	SUB3609418 1626_cc_95	MG880986	Bacillus	1
221	SUB3609418 1629_cc_413	MG880987	Bacillus	0.97
222	SUB3609418 1633_cc_449	MG880988	Bacillus	1
223	SUB3609418 1635_cc_379	MG880989	Bacillus	1
224	SUB3609418 1636_cc_402	MG880990	Bacillus	1
225	SUB3609418 1638_cc_933	MG880991	Bacillus	1
226	SUB3609418 1645_cc_448	MG880992	Bacillus	0.98
227	SUB3609418 1649_cc_456	MG880993	Bacillus	0.81
228	SUB3609418 1659_cc_455	MG880994	Bacillus	0.92
229	SUB3609418 1672_cc_1069	MG880995	Bacillus	1
230	SUB3609418 1684_cc_630	MG880996	Bacillus	0.92
231	SUB3609418 1686_cc_756	MG880997	Bacillus	0.96
232	SUB3609418 1687_cc_600	MG880998	Bacillus	0.86
233	SUB3609418 1698_cc_561	MG880999	Bacillus	0.9
234	SUB3609418 755_cc_1129	MG881000	Bacillus	1
235	SUB3609418 836_cc_1110	MG881001	Bacillus	0.96
236	SUB3609418 868_cc_965	MG881002	Bacillus	0.99
237	SUB3609418 876_cc_1043	MG881003	Bacillus	1
238	SUB3609418 897_cc_981	MG881004	Bacillus	1
239	SUB3609418 903_cc_992	MG881005	Bacillus	1
240	SUB3609418 909_cc_968	MG881006	Bacillus	1
241	SUB3609418 919_cc_1023	MG881007	Bacillus	1
242	SUB3609418 922_cc_975	MG881008	Bacillus	1
243	SUB3609418 923_cc_1112	MG881009	Bacillus	1
244	SUB3609418 928_cc_1003	MG881010	Bacillus	1
245	SUB3609418 930_cc_1141	MG881011	Bacillus	1
246	SUB3609418 933_cc_1041	MG881012	Bacillus	1
247	SUB3609418 934_cc_1044	MG881013	Bacillus	1
248	SUB3609418 935_cc_1147	MG881014	Bacillus	1
249	SUB3609418 943_cc_581	MG881015	Bacillus	0.83
250	SUB3609418 945_cc_1143	MG881016	Bacillus	1
251	SUB3609418 955_cc_963	MG881017	Bacillus	1
252	SUB3609418 956_cc_1034	MG881018	Bacillus	1
253	SUB3609418 963_cc_1045	MG881019	Bacillus	1
254	SUB3609418 967_cc_1061	MG881020	Bacillus	1
255	SUB3609418 969_cc_1037	MG881021	Bacillus	1
256	SUB3609418 971_cc_976	MG881022	Bacillus	1
257	SUB3609418 972_cc_1009	MG881023	Bacillus	1
258	SUB3609418 975_cc_989	MG881024	Bacillus	1
259	SUB3609418 977_cc_1108	MG881025	Bacillus	0.97
260	SUB3609418 978_cc_1032	MG881026	Bacillus	1
261	SUB3609418 987_cc_1134	MG881027	Bacillus	1
262	SUB3609418 990_cc_1081	MG881028	Bacillus	0.99
263	SUB3609418 991_cc_1127	MG881029	Bacillus	0.94
264	SUB3609418 993_cc_1035	MG881030	Bacillus	1
265	SUB3609418 997_cc_986	MG881031	Bacillus	1
266
267
268
269
270
271
272
273
274
275
276
277
278
279
280
281
282
283
284
285
286
287
288
289
290
291
292
293
294
295
296
297
298
299
300
301
302
303
304
305
306
307
308
309
310
311
312
313
314
315
316
317
318
319
320
321
322
323
324
325
326
327
328
329
330
331
332
333
334
335
336
337
338
339
340
341
342
343
344
345
346
347
348
349
350
351
352
353
354
355
356
357
358
359
360
361
362
363
364
365
366
367
368
369
370
371
372
373
374
375
376
377
378
379
380
381
382
383
384
385
386
387
388
389
390
391
392
393
394
395
396
397
398
399
400
401
402
403
404
405
406
407
408
409
410
411
412
413
414
415
416
417
418
419
420
421
422
423
424
425
426
427
428
429
430
431
432
433
434
435
436
437
438
439
440
441
442
443
444
445
446
447
448
449
450
451
452
453
454
455
456
457
458
459
460
461
462
463
464
465
466
467
468
469
470
471
472
473
474
475
476
477
478
479
480
481
482
483
484
485
486
487
488
489
490
491
492
493
494
495
496
497
498
499
500
501
502
503
504
505
506
507
508
509
510
511
512
513
514
515
516
517
518
519
520
521
522
523
524
525
526
527
528
529
530
531
532
533
534
535
536
537
538
539
540
541
542
543
544
545
546
547
548
549
550
551
552
553
554
555
556
557
558
559
560
561
562
563
564
565
566
567
568
569
570
571
572
573
574
575
576
577
578
579
580
581
582
583
584
585
586
587
588
589
590
591
592
593
594
595
596
597
598
599
600
601
602
603
604
605
606
607
608
609
610
611
612
613
614
615
616
617
618
619
620
621
622
623
624
625
626
627
628
629
630
631
632
633
634
635
636
637
638
639
640
641
642
643
644
645
646
647
648
649
650
651
652
653
654
655
656
657
658
659
660
661
662
663
664
665
666
667
668
669
670
671
672
673
674
675
676
677
678
679
680
681
682
683
684
685
686
687
688
689
690
691
692
693
694
695
696
697
698
699
700
701
702
703
704
705
706
707
708
709
710
711
712
713
714
715
716
717
718
719
720
721
722
723
724
725
726
727
728
729
730
731
732
733
734
735
736
737
739
740
741
742
743
744
745
746
747
748
749
750
751
752
753
754
756
757
758
759
760
761
762
763
765
766
767
768
769
770
771
772
773
774
775
776
777
778
779
780
781
782
783
784
785
786
787
788
789
790
791
792
793
794
795
796
797
798
799
800
801
802
803
804
805
806
807
808
809
810
811
812
813
814
815
817
818
819
820
821
822
823
824
825
826
827
828
829
830
831
832
833
834
835
837
838
839
840
841
842
843
844
845
846
847
848
849
850
851
853
854
855
856
857
858
859
860
861
862
863
864
865
866
869
870
871
872
873
875
878
879
880
881
882
883
884
887
888
889
890
891
892
893
894
895
896
899
900
901
902
904
905
907
908
910
911
912
913
914
915
916
917
918
920
921
924
925
927
931
932
936
937
938
940
941
946
947
948
949
950
951
952
953
954
957
960
965
966
970
979
983
986
988
992
994
995
996
998
999
1000
1002
1004
1005
1008
1009
1011
1012
1013
1019
1020
1023
1024
1025
1026
1031
1032
1037
1039
1041
1042
1045
1046
1048
1049
1052
1055
1056
1060
1066
1067
1068
1072
1073
1074
1078
1079
1082
1090
1091
1092
1093
1095
1098
1101
1105
1107
1109
1112
1115
1116
1117
1118
1119
1120
1121
1122
1123
1124
1125
1129
1130
1132
1134
1135
1136
1137
1138
1140
1142
1143
1144
1146
1147
1148
1153
1155
1157
1158
1161
1162
1163
1165
1166
1167
1170
1172
1173
1174
1175
1177
1178
1182
1183
1184
1189
1190
1195
1198
1199
1202
1206
1211
1212
1215
